# Supplementary material for: PRMT1 suppresses ATF4-mediated endoplasmic reticulum response in cardiomyocytes
Source: Cell Death Dis. 2019 Dec 2;10(12):903. doi: 10.1038/s41419-019-2147-3 (PMC6885520; doi:10.1038/s41419-019-2147-3)
Supplement: Supplementary file 9 — DATASET1 [file 41419_2019_2147_MOESM9_ESM.xlsx]

## Sheet: Sheet1
Filter: 23282		Fold change				p-value				Average of Normalized RC (log2)				Normalized RC (log2)								Raw Data (RC)								KEGG input					Annotation										Gene information
ID	Gene symbol	WT-TN /WT-Dex	KO-Dex /WT-Dex	KO-TN /WT-Dex	KO-TN /WT-TN	WT-TN /WT-Dex	KO-Dex /WT-Dex	KO-TN /WT-Dex	KO-TN /WT-TN	WT-Dex	WT-TN	KO-Dex	KO-TN	WT-1-Dex	WT-2-Dex	WT-3-TN	WT-4-TN	KO-1-Dex	KO-2-Dex	KO-3-TN	KO-4-TN	WT-1-Dex	WT-2-Dex	WT-3-TN	WT-4-TN	KO-1-Dex	KO-2-Dex	KO-3-TN	KO-4-TN	Entrez ID	WT-TN /WT-Dex	KO-Dex /WT-Dex	KO-TN /WT-Dex	KO-TN /WT-TN	Gene ID	chromosome	start	end	width	strand	transcript_id	p_id	Aliases	Description	NCBI search
1	Xkr4	1.00104	1.45237	1.46306	1.46154	0.724307	0.424285	0.417576	0.418441	0.00294287	0.00444448	0.541354	0.551932	0.00587976	0	0.00219182	0.00669363	0.933995	0.000167451	0.011672	0.944088	0	0	0	0	1	0	0	1	497097		#FFE4c3,black	#FFE4c3,black	#FFE4c3,black	Xkr4	chr1	3214482	3671498	3634	-	NM_001011874	P15391	AY534250| Gm210| mKIAA1889| XRG4	X-linked Kx blood group related 4	Xkr4
2	Rp1	1.22139	0.529927	0.508251	0.416124	0.603928	0.299751	0.14463	0.145847	5.17927	5.4678	4.26313	4.20288	5.44501	4.85327	5.78595	5.05904	3.22488	4.86063	4.02601	4.36042	40	30	53	30	10	28	13	22	19888		#B0E0E6,black	#B0E0E6,black	#87CEEB,black	Rp1	chr1	4290846	4409241	9747	-	NM_001195662	P17361	Dcdc3| mG145| Orp1| Rp1h	retinitis pigmentosa 1 (human)	Rp1
3	Sox17	1.32923	1.06912	1.28985	0.97037	0.0693747	0.681435	0.00901238	0.699968	7.19054	7.60114	7.28697	7.55775	7.15316	7.22699	7.69352	7.50243	7.46827	7.07956	7.56959	7.54581	132	160	201	167	200	134	165	207	20671	#FFE4c3,black		#FFE4c3,black		Sox17	chr1	4490928	4497354	3327	-	NM_001289466	P1695		SRY (sex determining region Y)-box 17	Sox17
4	Mrpl15	0.743026	0.943932	0.835905	1.125	0.182708	0.754995	0.340717	0.66208	5.59476	5.16625	5.51152	5.33617	5.61658	5.57261	4.89535	5.39423	5.73236	5.25064	5.54688	5.08934	45	50	28	38	59	37	40	37	27395	#E0FFFF,black				Mrpl15	chr1	4773200	4785726	1916	-	NR_033530		HSPC145| MRP-L7| Rpml7	mitochondrial ribosomal protein L15	Mrpl15
5	Lypla1	0.853489	0.948534	0.824937	0.966547	0.228965	0.577934	0.14465	0.588382	9.05453	8.82598	8.97831	8.77689	9.15749	8.94366	8.89689	8.7514	9.01623	8.93935	8.75537	8.7981	533	528	464	398	587	489	376	495	18777					Lypla1	chr1	4807893	4846735	2433	+	NM_008866	P6116	Pla1a	lysophospholipase 1	Lypla1
6	Tcea1	1.12044	1.1263	1.08391	0.967397	0.404306	0.638995	0.537393	0.193849	6.66912	6.83318	6.8407	6.78536	6.82419	6.49534	6.8556	6.8104	7.07746	6.55732	6.79487	6.77578	105	96	112	103	152	93	96	121	21399					Tcea1	chr1	4857694	4897909	2990	+	NM_001159750	P17796	S-II	transcription elongation factor A (SII) 1	Tcea1
7	Rgs20	1.00052	0.999003	1.46674	1.46597	0.724285	0.433904	0.420124	0.420556	0.00148051	0.00223656	4.2112e-05	0.554094	0.00295951	0	0.0011027	0.00336952	0	8.42228e-05	0.00587935	0.950401	0	0	0	0	0	0	0	1	58175			#FFE4c3,black	#FFE4c3,black	Rgs20	chr1	4909576	5070285	2513	-	NM_001290372	P10335	2900073E09Rik| Rgsz1	regulator of G-protein signaling 20	Rgs20
8	Atp6v1h	1.25064	1.12998	1.15792	0.925866	5.60459e-05	0.267598	0.339069	0.540696	6.89403	7.2167	7.07034	7.10557	6.89196	6.8961	7.2153	7.21809	7.17549	6.95692	6.93827	7.25547	110	127	144	137	163	123	106	169	108664	#FFE4c3,black				Atp6v1h	chr1	5083173	5162549	1976	+	NM_133826	P23793	0710001F19Rik| AU022349| CGI-11| SFD| SFDalpha| SFDbeta| VMA13	ATPase, H+ transporting, lysosomal V1 subunit H	Atp6v1h
9	Oprk1	2.03855	0.998016	1.00202	0.491537	0.422844	0.433901	0.700291	0.423595	0.00294896	1.03049	8.39014e-05	0.00585988	0.00589191	0	0.00219636	1.62476	0	0.000167798	0.0116961	0	0	0	0	2	0	0	0	0	18387	#FF6347,black			#87CEEB,black	Oprk1	chr1	5588493	5606133	4978	+	NM_011011	P20526	K-OR-1| KOR| KOR-1| MSL-1| Oprk2| R21	opioid receptor, kappa 1	Oprk1
10	Npbwr1	1.00052	0.999002	1.54232	1.54151	0.724285	0.433904	0.423379	0.423751	0.00148239	0.0022394	4.21655e-05	0.626585	0.00296326	0	0.0011041	0.00337379	0	8.43298e-05	1.06199	0	0	0	0	0	0	0	1	0	226304			#FFA07A,black	#FFA07A,black	Npbwr1	chr1	5913707	5917398	3692	-	NM_010342	P8280	Gpr7| Nbpwr1	neuropeptides B/W receptor 1	Npbwr1
11	Rb1cc1	0.881466	0.927201	0.945332	1.07245	0.334107	0.598818	0.571977	0.344435	9.56539	9.38337	9.45635	9.48429	9.67632	9.44523	9.30033	9.46189	9.58457	9.31561	9.50937	9.45876	764	748	614	652	871	635	635	783	12421					Rb1cc1	chr1	6214662	6276104	7046	+	NM_009826	P16634	2900055E04Rik| 5930404L04Rik| Cc1| FIP200| LaXp180	RB1-inducible coiled-coil 1	Rb1cc1
12	Fam150a	1	1	1	1	1	1	1	1	0	0	0	0	0	0	0	0	0	0	0	0	0	0	0	0	0	0	0	0	620393					Fam150a	chr1	6359331	6394731	858	+	NM_001195732	P19323	EG620393	family with sequence similarity 150, member A	Fam150a
13	St18	1.0412	1.01839	1.05759	1.01575	0.939351	0.971993	0.917746	0.977841	0.55945	0.617691	0.585733	0.640236	0.0116441	0.955543	0.0043447	1.04671	0	1.00116	1.08214	0	0	1	0	1	0	1	1	0	240690					St18	chr1	6487231	6860940	6161	+	NM_001244692	P26336	AV348974| mKIAA0535| Myt3| NZF-3| Nzf3	suppression of tumorigenicity 18	St18
14	Pcmtd1	0.817781	1.04102	0.903378	1.10467	0.366067	0.723316	0.200373	0.62305	10.1644	9.87422	10.2224	10.0178	10.0888	10.2363	9.58479	10.1152	10.338	10.0968	10.0105	10.0251	1017	1295	748	1026	1469	1092	899	1160	319263					Pcmtd1	chr1	7088920	7173628	5232	+	NM_183028	P18329	8430411F12Rik| A030012M09Rik	protein-L-isoaspartate (D-aspartate) O-methyltransferase domain containing 1	Pcmtd1
15	Sntg1	2.98714	1.56819	1.02931	0.344581	0.189121	0.385834	0.960116	0.196207	0.6264	2.20517	1.2755	0.668079	1.06172	0	2.6039	1.65227	0.878255	1.58664	1.12295	0	1	0	5	2	1	2	1	0	71096	#FF6347,black	#FFA07A,black		#87CEEB,black	Sntg1	chr1	8359739	9299877	7259	-	NM_001290390	P6945	4933426D16Rik| G1SYN| SYN4	syntrophin, gamma 1	Sntg1
16	Rrs1	1.23961	0.830423	0.980375	0.790876	0.127588	0.294296	0.673377	0.125066	7.88389	8.19377	7.61581	7.8553	7.86523	7.90231	8.07994	8.29928	7.39126	7.81007	7.91022	7.7982	217	256	263	291	190	223	209	247	59014				#E0FFFF,black	Rrs1	chr1	9545408	9547455	2048	+	NM_021511	P15667	5730466A07Rik| AA415037| D1Ertd701e| Rrr	ribosome biogenesis regulator 1	Rrs1
17	Adhfe1	0.624164	0.309118	0.444038	0.711413	0.117874	0.00247214	0.00246903	0.328064	7.83682	7.15682	6.14305	6.66557	7.80113	7.87164	6.79104	7.44836	6.25196	6.02524	6.70722	6.62269	208	250	107	161	86	64	90	109	76187	#B0E0E6,black	#87CEEB,black	#87CEEB,black	#E0FFFF,black	Adhfe1	chr1	9548046	9577968	3139	+	NR_027664		6330565B14Rik| Adh8| AI043035	alcohol dehydrogenase, iron containing, 1	Adhfe1
18	2610203C22Rik	0.906423	0.208143	0.306683	0.338344	0.551764	0.0249587	0.0224213	0.0195651	4.63185	4.4901	2.3675	2.92667	4.47465	4.77359	4.35296	4.61533	1.72483	2.81054	3.02756	2.81818	20	28	19	22	3	6	6	7	72481		#00BFFF,black	#87CEEB,black	#87CEEB,black	2610203C22Rik	chr1	9560833	9631092	1245	-	NR_015470		2310007M24Rik	RIKEN cDNA 2610203C22 gene	2610203C22Rik
19	3110035E14Rik	0.658098	0.950379	0.959144	1.45745	0.426036	0.922942	0.936578	0.4163	0.610257	0.0066312	0.536832	0.550077	1.03778	0	0.00327099	0.00998361	0.927056	0.000249962	0.0173978	0.938245	1	0	0	0	1	0	0	1	76982	#B0E0E6,black			#FFE4c3,black	3110035E14Rik	chr1	9601267	9627142	3187	+	NM_178399	P4914	AI415019| AV164974| R75066	RIKEN cDNA 3110035E14 gene	3110035E14Rik
20	Mybl1	2.04862	1.16802	1.17867	0.575347	0.229702	0.792118	0.649451	0.233781	2.4757	3.51035	2.69976	2.71285	2.89264	1.88692	3.83349	3.0933	3.16765	2.00289	2.76156	2.66245	6	3	13	7	9	3	5	6	17864	#FF6347,black			#B0E0E6,black	Mybl1	chr1	9667411	9700209	4984	-	NM_008651	P12430	A-myb| G1-419-6| repro9	myeloblastosis oncogene-like 1	Mybl1
21	Vcpip1	0.831346	1.0175	0.916533	1.10247	0.57828	0.903893	0.644488	0.755494	7.24376	6.97728	7.26878	7.11802	7.4175	7.04619	6.52865	7.31899	7.27743	7.26008	7.24991	6.97285	159	141	89	147	175	152	132	139	70675					Vcpip1	chr1	9718622	9748382	9749	-	NM_173443	P3023	4932442A08| 5730421J18Rik| 5730538E15Rik| mKIAA1850| VCIP135	valosin containing protein (p97)/p47 complex interacting protein 1	Vcpip1
22	1700034P13Rik	0.686051	1.21931	0.639578	0.932259	0.323591	0.508215	0.327801	0.882066	4.06963	3.52602	4.3557	3.42482	3.79356	4.30125	3.8414	3.12182	4.07976	4.58724	2.81614	3.85157	12	20	13	7	18	23	5	15	73331	#E0FFFF,black		#B0E0E6,black		1700034P13Rik	chr1	9747648	9771256	1494	+	NR_040462			RIKEN cDNA 1700034P13 gene	1700034P13Rik
23	Sgk3	1.00552	0.886299	0.874863	0.870062	0.965728	0.551678	0.424412	0.134748	6.78515	6.79309	6.61101	6.59228	6.94059	6.61092	6.79024	6.79593	6.41437	6.78405	6.50125	6.6779	114	104	107	102	96	109	78	113	170755					Sgk3	chr1	9798130	9902568	5620	+	NM_133220	P19798	2510015P22Rik| A330005P07Rik| Cisk| fy| fz	serum/glucocorticoid regulated kinase 3	Sgk3
24	Mcmdc2	0.293835	0.559451	0.559198	1.9031	0.217811	0.383925	0.451075	0.413323	1.78612	0.0192017	0.948208	0.947556	1.0546	2.26921	0.0094846	0.0288538	0.89282	1.00155	0.0501008	1.49665	1	4	0	0	1	1	0	2	240697	#87CEEB,black	#B0E0E6,black	#B0E0E6,black	#FFA07A,black	Mcmdc2	chr1	9908638	9940954	2553	+	NM_177722	P17023	6030422M02Rik	minichromosome maintenance domain containing 2	Mcmdc2
25	Snhg6	1.20377	0.369149	1.67637	1.3926	0.458917	0.215916	0.0477478	0.17801	7.72062	7.98818	6.28289	8.46596	7.85831	7.56838	8.21024	7.72561	2.68775	7.22193	8.56259	8.36239	216	203	288	195	7	148	330	365	73824		#87CEEB,black	#FFA07A,black	#FFE4c3,black	Snhg6	chr1	9942025	9944118	407	-	NR_024067		1110008H02Rik	small nucleolar RNA host gene 6	Snhg6
26	Snord87	1.43559	0.59647	0.95263	0.663583	0.318214	0.326592	0.943198	0.494013	1.33161	1.85325	0.58613	1.2616	1.64404	0.932269	1.60696	2.06356	0	1.00175	0.0657301	1.90635	2	1	2	3	0	1	0	3	266793	#FFE4c3,black	#B0E0E6,black		#B0E0E6,black	Snord87	chr1	9942470	9942543	74	-	NR_004410		MBII-276| Rnu87| U87	small nucleolar RNA, C/D box 87	Snord87
27	Tcf24	0.516601	0.706015	0.501826	0.9714	0.3444	0.49754	0.231562	0.961217	2.01033	1.05745	1.5081	1.01559	2.37808	1.51552	0.0144076	1.65648	1.88209	1.00187	1.1313	0.88978	4	2	0	2	3	1	1	1	100039596	#B0E0E6,black	#E0FFFF,black	#B0E0E6,black		Tcf24	chr1	9960163	9967485	3746	-	NM_001285425	P13148	100039596| ENSMUSG00000073738| Gm10567| Gm2330	transcription factor 24	Tcf24
28	Ppp1r42	1.27992	0.707867	0.63798	0.498455	0.535522	0.432708	0.410668	0.163578	2.01184	2.36789	1.51339	1.36342	2.38764	1.50227	2.60831	2.07922	1.43572	1.58709	1.73254	0.866129	4	2	5	3	2	2	2	1	69312	#FFE4c3,black	#E0FFFF,black	#B0E0E6,black	#87CEEB,black	Ppp1r42	chr1	9968622	10009136	1427	-	NM_145692	P18655	1700011J18Rik| 4930418G15Rik| Lrrc67| TLRR	protein phosphatase 1, regulatory subunit 42	Ppp1r42
29	Cops5	0.953151	0.985362	0.986469	1.03496	0.593154	0.691664	0.657488	0.691247	9.96991	9.90068	9.94863	9.95025	10.0011	9.93805	10.0045	9.78884	9.98235	9.91411	9.97138	9.92881	957	1053	1001	818	1148	962	875	1085	26754					Cops5	chr1	10024600	10038159	2470	-	NR_102282		AI303502| CSN5| Jab1| Mov34| Sgn5	COP9 signalosome subunit 5	Cops5
30	Cspp1	0.860879	0.869581	0.897893	1.043	0.0842113	0.485132	0.164004	0.309399	7.95729	7.74117	7.75568	7.80191	8.01521	7.89695	7.7637	7.7183	7.98241	7.48656	7.83969	7.7631	241	255	211	194	286	178	199	241	211660					Cspp1	chr1	10038218	10136768	4354	+	NM_026493	P17010	2310020J12Rik| 4930413O22Rik| AA387550| BC055915| Cspp2| Cspp3	centrosome and spindle pole associated protein 1	Cspp1
31	Arfgef1	0.834048	0.76206	0.767051	0.919673	0.418534	0.142313	0.120378	0.742894	8.89812	8.63632	8.5061	8.51552	8.95457	8.83937	8.33062	8.88844	8.31912	8.6716	8.35737	8.65802	463	491	313	438	362	406	285	449	211673		#E0FFFF,black	#E0FFFF,black		Arfgef1	chr1	10137507	10232670	7042	-	NM_001102430	P12121	ARFGEP1| BIG1| D130059B05Rik| D730028O18Rik| P200	ADP-ribosylation factor guanine nucleotide-exchange factor 1(brefeldin A-inhibited)	Arfgef1
32	Cpa6	1	1	1	1	1	1	1	1	0	0	0	0	0	0	0	0	0	0	0	0	0	0	0	0	0	0	0	0	329093					Cpa6	chr1	10324719	10719945	1940	-	NM_001289497	P15515	9030616D13Rik	carboxypeptidase A6	Cpa6
33	Prex2	1.00882	1.20021	1.11282	1.10309	0.928019	0.117931	0.206246	0.259508	8.03237	8.04505	8.29566	8.18659	8.11389	7.94597	8.13379	7.95048	8.35265	8.23633	8.16185	8.21092	258	264	273	228	370	300	249	329	109294					Prex2	chr1	10993465	11303682	11187	+	NM_029525	P4722	6230420N16Rik| AI316880| AI553603| C030045D06Rik| D430013K02| Depdc2| P-Rex2	phosphatidylinositol-3,4,5-trisphosphate-dependent Rac exchange factor 2	Prex2
34	A830018L16Rik	1.33928	1.2896	4.67183	3.48832	0.442052	0.73231	0.377618	0.412509	0.634563	1.05602	1.00149	2.85855	1.07378	0	1.02748	1.084	0	1.58694	1.14659	3.61963	1	0	1	1	0	2	1	12	320492	#FFE4c3,black	#FFE4c3,black	#FF4500,black	#FF6347,black	A830018L16Rik	chr1	11414105	11975902	7637	+	NM_001160369	P1699		RIKEN cDNA A830018L16 gene	A830018L16Rik
35	Gm17644	1.00156	1.44635	2.0749	2.07167	0.724329	0.425127	0.42374	0.424297	0.00439884	0.00664157	0.536811	1.05744	0.00878431	0	0.00327611	0.00999919	0.927024	0.000250354	1.66105	0	0	0	0	0	1	0	2	0	329096		#FFE4c3,black	#FF6347,black	#FF6347,black	Gm17644	chr1	12667563	12673090	3200	+	NR_045297		4932411L15	predicted gene, 17644	Gm17644
36	Sulf1	1.24849	0.973524	1.31805	1.05572	0.458919	0.753603	0.110029	0.834708	6.4306	6.75078	6.39189	6.82901	6.47231	6.38764	7.03468	6.397	6.48866	6.28816	6.70156	6.9461	82	89	127	77	101	77	90	136	240725			#FFE4c3,black		Sulf1	chr1	12692430	12860372	4864	+	NM_001198566	P26541	AI467640| AW121680| mKIAA1077	sulfatase 1	Sulf1
37	Slco5a1	0.979386	0.709347	0.772689	0.788952	0.878479	0.0205874	0.127802	0.271838	6.28459	6.25454	5.78915	5.91255	6.22409	6.34266	6.07975	6.41042	5.76789	5.8101	5.75436	6.05509	69	86	65	78	61	55	46	73	240726		#E0FFFF,black	#E0FFFF,black	#E0FFFF,black	Slco5a1	chr1	12866550	12991135	8511	-	NM_172841	P3874	4732454B15| A630033C23Rik| AA407151	solute carrier organic anion transporter family, member 5A1	Slco5a1
38	Prdm14	1	1	1	1	1	1	1	1	0	0	0	0	0	0	0	0	0	0	0	0	0	0	0	0	0	0	0	0	383491					Prdm14	chr1	13113428	13127163	2593	-	NM_001081209	P25940		PR domain containing 14	Prdm14
39	Ncoa2	0.901845	0.779602	1.07825	1.19561	0.0346004	0.292675	0.184075	0.0554115	6.81339	6.66434	6.4542	6.92208	6.81021	6.81656	6.69382	6.63425	6.13271	6.71695	6.97353	6.86873	104	120	100	91	79	104	109	129	17978		#E0FFFF,black			Ncoa2	chr1	13139105	13374083	8514	-	NM_001302702	P16813	bHLHe75| D1Ertd433e| GRIP-1| Grip1| KAT13C| NCoA-2| SRC-2| TIF2	nuclear receptor coactivator 2	Ncoa2
40	Tram1	1.11495	0.786442	0.863962	0.774887	0.383822	0.234908	0.282692	0.138975	7.9758	8.13279	7.62922	7.76484	7.87833	8.06711	8.02427	8.23371	7.41394	7.8165	7.64875	7.87229	219	287	253	278	193	224	174	260	72265		#E0FFFF,black		#E0FFFF,black	Tram1	chr1	13564693	13589910	2943	-	NM_028173	P3457	1810049E02Rik| TRAMP	translocating chain-associating membrane protein 1	Tram1
41	Lactb2	0.964882	0.687547	0.811706	0.841249	0.764342	0.0661173	0.0364917	0.258678	6.19609	6.14452	5.65562	5.89512	6.24358	6.14699	6.28242	5.99202	5.48262	5.81008	5.92287	5.86683	70	75	75	58	50	55	52	64	212442		#E0FFFF,black			Lactb2	chr1	13625900	13660509	1887	-	NM_145381	P26788	Cgi-83| E430032H21Rik	lactamase, beta 2	Lactb2
42	Xkr9	0.504225	0.500485	1.27315	2.52496	0.00410695	0.00403127	0.48664	0.139093	0.998807	0.0109456	0.000206513	1.34721	1.04399	0.952167	0.0054017	0.0164683	0	0.000412996	1.67187	0.927601	1	1	0	0	0	0	2	1	381246	#B0E0E6,black	#B0E0E6,black	#FFE4c3,black	#FF6347,black	Xkr9	chr1	13668771	13701723	1926	+	NM_001011873	P14456	Gm1620| XRG9	X-linked Kx blood group related 9	Xkr9
43	Gm5523	1.20285	0.956284	0.976138	0.811518	0.637083	0.909574	0.95048	0.313551	3.49514	3.76161	3.43066	3.4603	2.90955	3.9105	3.93753	3.56121	3.52949	3.32455	3.35752	3.55625	6	15	14	10	12	9	8	12	433273					Gm5523	chr1	13785685	13786929	1245	-	NR_004447		EG433273	predicted pseudogene 5523	Gm5523
44	Eya1	0.992338	0.808215	1.02051	1.02839	0.982627	0.48172	0.953084	0.942251	3.53013	3.51904	3.22294	3.55942	3.7839	3.222	3.83787	3.10915	3.41395	3.00274	3.86593	3.16973	12	9	13	7	11	7	12	9	14048					Eya1	chr1	14168958	14310199	4327	-	NM_001252192	P2118	bor	EYA transcriptional coactivator and phosphatase 1	Eya1
45	Msc	1.4938	1.05864	1.62491	1.08777	0.289659	0.313355	0.0503158	0.75773	7.77082	8.34981	7.85303	8.47119	7.71287	7.82654	7.97254	8.6486	7.82633	7.87925	8.59068	8.3409	195	243	244	371	257	234	336	360	17681	#FFE4c3,black		#FFA07A,black		Msc	chr1	14753346	14755966	1717	-	NM_010827	P2949	bHLHa22| MyoR	musculin	Msc
46	Trpa1	1.00052	1.45879	1.00101	1.00049	0.724285	0.423461	0.700373	0.843504	0.00148034	0.0022363	0.546253	0.00294233	0.00295917	0	0.00110258	0.00336913	0.941496	8.42132e-05	0.00587868	0	0	0	0	0	1	0	0	0	277328		#FFE4c3,black			Trpa1	chr1	14872648	14918862	4263	-	NM_177781	P3256	Anktm1| TRPA1b	transient receptor potential cation channel, subfamily A, member 1	Trpa1
47	Kcnb2	0.492775	0.697187	1.72989	3.51051	0.427068	0.639718	0.361677	0.0724091	1.03822	0.0172242	0.517843	1.8289	1.63571	0	0.00850598	0.02589	0.897762	0.000650822	2.09633	1.50036	2	0	0	0	1	0	3	2	98741	#87CEEB,black	#E0FFFF,black	#FFA07A,black	#FF6347,black	Kcnb2	chr1	15312452	15714214	5309	+	NM_001098528	P6376	9630047L19Rik| BB130875| Kv2.2	potassium voltage gated channel, Shab-related subfamily, member 2	Kcnb2
48	Terf1	0.865403	0.733801	1.0936	1.26369	0.207939	0.00854835	0.151721	0.104677	5.65324	5.44468	5.2067	5.78232	5.67888	5.62713	5.55863	5.32095	5.23991	5.17271	5.83061	5.73236	47	52	45	36	42	35	49	58	21749		#E0FFFF,black		#FFE4c3,black	Terf1	chr1	15805646	15844052	2268	+	NM_009352	P3266	Pin2| Trbf1| Trf1	telomeric repeat binding factor 1	Terf1
49	Sbspon	0.480431	0.426398	0.340545	0.708832	0.30475	0.352147	0.232163	0.356661	2.92128	1.86368	1.69155	1.3672	3.38108	2.2424	2.02835	1.67776	2.44857	0.001937	1.74641	0.851328	9	4	3	2	5	0	2	1	226866	#87CEEB,black	#87CEEB,black	#87CEEB,black	#E0FFFF,black	Sbspon	chr1	15853862	15892722	2748	-	NM_001033288	P7413	Gm106| Rpesp	somatomedin B and thrombospondin, type 1 domain containing	Sbspon
50	4930444P10Rik	0.393731	0.39138	0.572337	1.45363	0.424168	0.422678	0.569066	0.414131	1.35352	0.00880369	0.000166018	0.548459	2.03939	0	0.00434365	0.01325	0	0.000332017	0.0230754	0.932758	3	0	0	0	0	0	0	1	75799	#87CEEB,black	#87CEEB,black	#B0E0E6,black	#FFE4c3,black	4930444P10Rik	chr1	16065979	16093325	1844	-	NM_001243238	P5023		RIKEN cDNA 4930444P10 gene	4930444P10Rik
51	Rpl7	1.13398	1.35943	1.15099	1.015	0.0986997	0.0166071	0.206217	0.82634	9.05628	9.23768	9.49928	9.25916	8.98932	9.12027	9.24284	9.2325	9.51192	9.48653	9.17119	9.34207	474	597	590	556	828	715	502	722	19989		#FFE4c3,black			Rpl7	chr1	16101296	16104433	933	-	NM_011291	P20503	Rpl7a| Surf-3	ribosomal protein L7	Rpl7
52	Rdh10	1.06553	1.04371	1.20234	1.12839	0.785857	0.851543	0.531211	0.535229	4.67808	4.76966	4.7398	4.94393	4.34857	4.94615	4.84176	4.69376	4.77558	4.70311	4.71556	5.14103	18	32	27	23	30	25	22	38	98711					Rdh10	chr1	16105882	16132550	2295	+	NM_133832	P9642	3110069K09Rik| 4921506A21Rik| AI875664| AW549993| D1Ertd762e| m366Asp	retinol dehydrogenase 10 (all-trans)	Rdh10
53	Stau2	0.808225	0.287992	0.334878	0.414338	0.00637777	0.000699413	7.0173e-05	0.00110177	8.26993	7.96275	6.47403	6.69164	8.27455	8.26529	7.98937	7.93564	6.56415	6.3779	6.71113	6.67188	289	329	247	226	107	82	90	113	29819		#87CEEB,black	#87CEEB,black	#87CEEB,black	Stau2	chr1	16228810	16519302	2890	-	NM_001111272	P4878		staufen (RNA binding protein) homolog 2 (Drosophila)	Stau2
54	Ube2w	1.18336	0.76365	0.929908	0.785821	0.161407	0.184733	0.28958	0.0692206	6.56756	6.81045	6.17854	6.46272	6.63478	6.49706	6.89269	6.72323	6.37055	5.957	6.48069	6.44452	92	96	115	97	93	61	77	96	66799		#E0FFFF,black		#E0FFFF,black	Ube2w	chr1	16540788	16619338	4145	-	NM_001271016	P3981	6130401J04Rik	ubiquitin-conjugating enzyme E2W (putative)	Ube2w
55	Tceb1	0.971187	0.582687	0.746431	0.768576	0.319922	0.111303	0.0637152	0.0847397	8.87368	8.8315	8.09448	8.45176	8.8845	8.86278	8.80052	8.86183	7.65821	8.42899	8.31642	8.57549	441	499	434	430	229	343	277	424	67923		#B0E0E6,black	#E0FFFF,black	#E0FFFF,black	Tceb1	chr1	16642765	16656865	955	-	NM_026456	P12574	2610043E24Rik| 2610301I15Rik| AA407206| AI987979| AW049146	transcription elongation factor B (SIII), polypeptide 1	Tceb1
56	D030040B21Rik	0.821968	0.949516	1.24773	1.51798	0.723146	0.937262	0.680937	0.575382	1.30883	1.02599	1.2341	1.62814	1.06165	1.51979	1.60696	0.0378918	1.88909	0.000955411	2.11095	0.897259	1	2	2	0	3	0	3	1	329101				#FFA07A,black	D030040B21Rik	chr1	16657552	16662278	2788	+	NR_037998		D030040B21	RIKEN cDNA D030040B21 gene	D030040B21Rik
57	Tmem70	0.949121	1.18931	0.997816	1.05131	0.748919	0.0839412	0.889123	0.757944	9.69773	9.62239	9.94785	9.69457	9.71747	9.67771	9.39569	9.81826	9.87704	10.0153	9.69655	9.69259	786	879	656	835	1067	1032	723	921	70397					Tmem70	chr1	16665191	16678275	1838	+	NM_027415	P12011	1110020A09Rik| 2210416J16Rik	transmembrane protein 70	Tmem70
58	Ly96	1.56358	1.15035	0.899999	0.575601	0.261936	0.510768	0.675855	0.187178	3.17541	3.82026	3.37748	3.0234	3.40979	2.89542	3.49134	4.08793	3.28784	3.46187	3.18561	2.84061	9	7	10	15	10	10	7	7	17087	#FFA07A,black			#B0E0E6,black	Ly96	chr1	16688456	16709605	678	+	NM_001159711	P23854	ESOP-1| MD-2| MD2	lymphocyte antigen 96	Ly96
59	Jph1	0.853076	0.485523	0.477363	0.559579	0.38995	0.00283468	0.00723257	0.113057	7.91018	7.68093	6.86779	6.84334	7.87649	7.9431	7.4365	7.88988	6.91127	6.82296	6.95459	6.72279	219	263	168	219	136	112	107	117	57339		#87CEEB,black	#87CEEB,black	#B0E0E6,black	Jph1	chr1	16994940	17097889	4807	-	NM_020604	P8024	ENSMUSG00000054314| JP-1| Jp1	junctophilin 1	Jph1
60	Gdap1	0.843943	0.616261	0.865834	1.02594	0.814033	0.598054	0.872777	0.96603	1.28433	1.03955	0.585948	1.0765	0.0227537	1.94692	1.01938	1.05945	0	1.00148	1.68608	0	0	3	1	1	0	1	2	0	14545		#B0E0E6,black			Gdap1	chr1	17145373	17164270	3937	+	NM_010267	P21457		ganglioside-induced differentiation-associated-protein 1	Gdap1
61	Pi15	1.82472	1.64617	1.81577	0.995093	0.0962649	0.0211187	0.15861	0.986183	6.1056	6.97328	6.82472	6.96618	6.16637	6.04216	7.17433	6.73959	6.74807	6.8975	6.63943	7.23242	66	70	140	98	121	118	86	166	94227	#FFA07A,black	#FFA07A,black	#FFA07A,black		Pi15	chr1	17601901	17630939	6923	+	NM_053191	P26779	P24TI| P25TI| PI-15| SugarCrisp	peptidase inhibitor 15	Pi15
62	Gm16070	1.00104	1.49761	1.54596	1.54435	0.724307	0.424229	0.424089	0.424824	0.00294868	0.00445324	0.585607	0.631452	0.00589134	0	0.00219614	0.00670681	0	1.00097	1.06918	0	0	0	0	0	0	1	1	0	102634913		#FFE4c3,black	#FFA07A,black	#FFA07A,black	Gm16070	chr1	17676027	17727646	2264	-	NR_130314		OTTMUSG00000029756	predicted gene 16070	Gm16070
63	Crispld1	1.12527	1.12022	1.01435	0.90143	0.637715	0.805634	0.97701	0.79785	4.6549	4.82517	4.81867	4.67546	4.9491	4.28491	4.78927	4.86019	5.22511	4.25077	5.13342	4.00061	28	20	26	26	41	18	30	17	83691					Crispld1	chr1	17727417	17766207	4006	+	NM_031402	P1116	Cocoacrisp| Lcrisp1	cysteine-rich secretory protein LCCL domain containing 1	Crispld1
64	Crisp4	1	1	1	1	1	1	1	1	0	0	0	0	0	0	0	0	0	0	0	0	0	0	0	0	0	0	0	0	78081					Crisp4	chr1	18115191	18137051	1192	-	NM_030033	P21530	9230112K08Rik	cysteine-rich secretory protein 4	Crisp4
65	Defb44-ps	1	1	1	1	1	1	1	1	0	0	0	0	0	0	0	0	0	0	0	0	0	0	0	0	0	0	0	0	654454					Defb44-ps	chr1	18210053	18223564	222	-	NR_002879		Defb44| Defb49| Defb49-ps| EG574082	defensin beta 44, pseudogene	Defb44-ps
66	Defb18	1.00052	1.45879	1.00101	1.00049	0.724285	0.423461	0.700373	0.843504	0.00148034	0.0022363	0.546253	0.00294233	0.00295917	0	0.00110258	0.00336913	0.941496	8.42132e-05	0.00587868	0	0	0	0	0	1	0	0	0	654460		#FFE4c3,black			Defb18	chr1	18236473	18237443	258	-	NM_001039123	P10352	BD-18| EG654460| mBD-18	defensin beta 18	Defb18
67	Defb41	1	1	1	1	1	1	1	1	0	0	0	0	0	0	0	0	0	0	0	0	0	0	0	0	0	0	0	0	77673					Defb41	chr1	18250978	18265138	469	-	NM_183124	P22650	9230102D03Rik| BD-17| Bd-41| Defb16| Defb17| Gm15386| OTTMUSG00000020946| OTTMUSG00000020948	defensin beta 41	Defb41
68	Gm15386	1	1	1	1	1	1	1	1	0	0	0	0	0	0	0	0	0	0	0	0	0	0	0	0	0	0	0	0						Gm15386	chr1	18260524	18260666	143	-	NM_001040027	P14244
69	Tfap2d	1.00052	1.45879	1.00101	1.00049	0.724285	0.423461	0.700373	0.843504	0.00148034	0.0022363	0.546253	0.00294233	0.00295917	0	0.00110258	0.00336913	0.941496	8.42132e-05	0.00587868	0	0	0	0	0	1	0	0	0	226896		#FFE4c3,black			Tfap2d	chr1	19103022	19166332	1747	+	NM_153154	P24869	Tcfap2d	transcription factor AP-2, delta	Tfap2d
70	Tfap2b	1.18704	1.12328	0.692158	0.583096	0.781493	0.893005	0.674925	0.479261	1.96836	2.21573	2.13608	1.43753	1.08294	2.51301	2.60915	1.67304	0.834083	2.80913	2.14311	0	1	5	5	2	1	6	3	0	21419			#E0FFFF,black	#B0E0E6,black	Tfap2b	chr1	19208914	19238845	4201	+	NM_001286340	P16725	AI606113| AP-2(beta)| E130018K07Rik| Tcfap2b	transcription factor AP-2 beta	Tfap2b
71	Pkhd1	3.58162	3.71993	1.89859	0.530091	0.242599	0.424306	0.406476	0.447218	0.0180122	1.85862	1.91329	0.942937	0.0358023	0	1.02372	2.38407	2.70766	0.00102732	0.0705385	1.48273	0	0	1	4	6	0	0	2	241035	#FF6347,black	#FF6347,black	#FFA07A,black	#B0E0E6,black	Pkhd1	chr1	20057779	20618057	12928	-	NM_153179	P25486	AI118496| AI182499| FPC| Tigm1	polycystic kidney and hepatic disease 1	Pkhd1
72	4930486I03Rik	1	1	1	1	1	1	1	1	0	0	0	0	0	0	0	0	0	0	0	0	0	0	0	0	0	0	0	0	75028					4930486I03Rik	chr1	20356454	20392300	786	+	NR_045734			RIKEN cDNA 4930486I03 gene	4930486I03Rik
73	Linc-md1	0.67742	0.67639	0.677752	1.00049	0.422245	0.421017	0.422644	0.843504	0.564114	0.00223702	4.21208e-05	0.00294328	0.00296012	0.967099	0.00110293	0.00337022	0	8.42403e-05	0.00588057	0	0	1	0	0	0	0	0	0	105661730	#E0FFFF,black	#E0FFFF,black	#E0FFFF,black		Linc-md1	chr1	20669882	20682958	521	+	NR_131249			long intergenic non-coding RNA muscle differentiation 1	Linc-md1
74	Il17a	1	1	1	1	1	1	1	1	0	0	0	0	0	0	0	0	0	0	0	0	0	0	0	0	0	0	0	0	16171					Il17a	chr1	20730905	20734496	1171	+	NM_010552	P7458	Ctla-8| Ctla8| IL-17| IL-17A| Il17	interleukin 17A	Il17a
75	Il17f	1.00052	0.999003	1.46674	1.46597	0.724285	0.433904	0.420124	0.420556	0.00148051	0.00223656	4.2112e-05	0.554094	0.00295951	0	0.0011027	0.00336952	0	8.42228e-05	0.00587935	0.950401	0	0	0	0	0	0	0	1	257630			#FFE4c3,black	#FFE4c3,black	Il17f	chr1	20777146	20784270	1178	-	NM_145856	P17855	C87042| IL-17F	interleukin 17F	Il17f
76	Mcm3	0.954714	1.17403	1.27884	1.3395	0.793033	0.246669	0.163756	0.129094	5.30639	5.23953	5.53786	5.66122	5.14311	5.45306	5.39287	5.06794	5.54943	5.5262	5.74084	5.57696	32	46	40	30	52	45	46	52	17215			#FFE4c3,black	#FFE4c3,black	Mcm3	chr1	20803014	20820213	2886	-	NM_008563	P22539	AL033361| C80350| Mcmd| P1| p1.m	minichromosome maintenance complex component 3	Mcm3
77	6720483E21Rik	1.52953	2.48909	1.5551	1.01672	0.423598	0.423946	0.426128	0.976572	0.00725605	0.620344	1.32287	0.644267	0.0144758	0	0.00540374	1.05014	0	2.00118	1.08807	0	0	0	0	1	0	3	1	0	77741	#FFA07A,black	#FF6347,black	#FFA07A,black		6720483E21Rik	chr1	20888650	20890473	1120	-	NR_040492			RIKEN cDNA 6720483E21 gene	6720483E21Rik
78	Paqr8	1.71667	1.91642	1.527	0.889512	0.0422603	0.0832514	0.537369	0.819198	2.45093	3.23054	3.38934	3.06163	2.42106	2.48019	3.35202	3.09788	3.16005	3.58715	3.61495	2.15259	4	5	9	7	9	11	10	4	74229	#FFA07A,black	#FFA07A,black	#FFA07A,black		Paqr8	chr1	20890622	20938756	4420	+	NM_028829	P7910	1700019B16Rik| 3110001D06Rik	progestin and adipoQ receptor family member VIII	Paqr8
79	Efhc1	0.858864	0.82659	0.778798	0.906777	0.557377	0.219318	0.415949	0.811005	4.03652	3.81702	3.76177	3.67584	3.99509	4.0768	4.1193	3.43416	3.91713	3.58763	3.20841	4.02832	14	17	16	9	16	11	7	17	71877			#E0FFFF,black		Efhc1	chr1	20951626	20990841	2208	+	NM_027974	P12286	1700029F22Rik| mRib72-1| myoclonin1	EF-hand domain (C-terminal) containing 1	Efhc1
80	Tram2	1.11034	0.734349	1.35437	1.21978	0.817473	0.539172	0.4164	0.433097	2.82318	2.97418	2.37772	3.2608	3.24866	2.21711	2.61812	3.25953	2.13215	2.5875	3.32588	3.19265	8	4	5	8	4	5	8	9	170829		#E0FFFF,black	#FFE4c3,black		Tram2	chr1	21001397	21079225	1390	-	NM_177409	P20074	C330003D03Rik	translocating chain-associating membrane protein 2	Tram2
81	Tmem14a	0.784641	0.909913	0.905858	1.15449	0.1313	0.402325	0.55462	0.365334	7.84016	7.49027	7.70396	7.69752	7.71152	7.95827	7.51972	7.4602	7.71169	7.6962	7.85303	7.52319	195	266	178	162	237	206	201	204	75712	#E0FFFF,black				Tmem14a	chr1	21218575	21230167	1928	+	NM_029398	P14435	5730496E24Rik| C85783| PTD011	transmembrane protein 14A	Tmem14a
82	Gsta3	0.472419	0.374226	0.406324	0.860092	0.00829824	0.0047747	0.0158183	0.487223	6.40085	5.31899	4.98283	5.10155	6.35537	6.44494	5.42803	5.20103	5.09527	4.86088	5.32753	4.83349	76	92	41	33	38	28	34	31	14859	#87CEEB,black	#87CEEB,black	#87CEEB,black		Gsta3	chr1	21240585	21265575	1610	+	NM_001077353	P12529	Gst2-3	glutathione S-transferase, alpha 3	Gsta3
83	Gm4956	0.419815	0.465975	0.44182	1.05242	0.219718	0.173789	0.172945	0.934763	3.33041	2.07823	2.22873	2.15194	3.65054	2.91836	1.03982	2.67578	2.4242	2.00257	1.7767	2.44945	11	7	1	5	5	3	2	5	241041	#87CEEB,black	#87CEEB,black	#87CEEB,black		Gm4956	chr1	21285246	21298312	1148	-	NR_002858		EG241041	predicted gene 4956	Gm4956
84	Khdc1a	0.658255	0.657254	0.658578	1.00049	0.423798	0.422671	0.424164	0.843504	0.60552	0.00223866	4.21517e-05	0.00294544	1.03073	0	0.00110374	0.00337269	0	8.43021e-05	0.00588488	0	1	0	0	0	0	0	0	0	368204	#B0E0E6,black	#B0E0E6,black	#B0E0E6,black		Khdc1a	chr1	21349677	21352199	1950	+	NM_183322	P6204	AU014713| C88118| Ndg1	KH domain containing 1A	Khdc1a
85	Khdc1c	1	1	1	1	1	1	1	1	0	0	0	0	0	0	0	0	0	0	0	0	0	0	0	0	0	0	0	0	433278					Khdc1c	chr1	21368331	21369743	844	+	NM_001033904	P22928	Khdc1b	KH domain containing 1C	Khdc1c
86	Khdc1b	0.658098	0.655129	1.36337	2.07168	0.426045	0.422713	0.689932	0.424298	0.610275	0.00664843	0.000125312	1.05745	1.0378	0	0.0032795	0.0100095	0	0.000250613	1.66107	0	1	0	0	0	0	0	2	0	98582	#B0E0E6,black	#B0E0E6,black	#FFE4c3,black	#FF6347,black	Khdc1b	chr1	21383556	21386384	2247	+	NM_001113187	P19992	AU014713| AU015226| AU024076| AY238603| C85331| C86372| C88118| Khdc1| Khdc1c	KH domain containing 1B	Khdc1b
87	Kcnq5	0.42979	0.294286	0.292885	0.68146	0.0447858	0.0749601	0.0222835	0.208742	3.08837	1.87008	1.32366	1.31678	3.23079	2.93033	1.61543	2.08645	0	2.00217	1.17412	1.44659	8	7	2	3	0	3	1	2	226922	#87CEEB,black	#87CEEB,black	#87CEEB,black	#E0FFFF,black	Kcnq5	chr1	21398403	21961942	6980	-	NM_001160139	P22432	7730402H11| 9230107O05Rik| AA589396| D1Mgi1	potassium voltage-gated channel, subfamily Q, member 5	Kcnq5
88	Rims1	0.504214	1.19598	0.50542	1.00239	0.00409891	0.804767	0.00420499	0.842998	0.998808	0.0109155	1.257	0.0143628	1.04394	0.952213	0.00538683	0.0164231	1.91826	0.000411858	0.028584	0	1	1	0	0	3	0	0	0	116837	#B0E0E6,black		#B0E0E6,black		Rims1	chr1	22288422	22805724	4138	-	NM_183018	P20713	C030033M19Rik| mKIAA0340| Rab3ip1| Rim| RIM1| RIM1a| RIM1alpha| Serg1	regulating synaptic membrane exocytosis 1	Rims1
89	4933415F23Rik	1	1	1	1	1	1	1	1	0	0	0	0	0	0	0	0	0	0	0	0	0	0	0	0	0	0	0	0	66755					4933415F23Rik	chr1	23100474	23102253	1780	-	NM_025746	P19747		RIKEN cDNA 4933415F23 gene	4933415F23Rik
90	Ogfrl1	0.8026	0.813082	0.822972	1.02538	0.303427	0.323651	0.341997	0.23934	8.51486	8.19761	8.21633	8.23377	8.2918	8.708	8.17541	8.21948	8.1911	8.24112	8.23543	8.23211	292	448	281	275	331	301	262	334	70155					Ogfrl1	chr1	23366424	23383175	4844	-	NM_001081079	P8910	2210417C17Rik	opioid growth factor receptor-like 1	Ogfrl1
91	B3gat2	1.21797	1.05022	1.0223	0.83935	0.142687	0.841783	0.885264	0.347818	6.51926	6.80374	6.58994	6.55108	6.55622	6.48132	6.9053	6.69447	6.86441	6.25069	6.34829	6.72885	87	95	116	95	131	75	70	117	280645					B3gat2	chr1	23761926	23847858	4355	+	NM_172124	P4089	GlcAT-S| Glcats	beta-1,3-glucuronyltransferase 2 (glucuronosyltransferase S)	B3gat2
92	Smap1	1.37618	1.30922	1.29734	0.942713	0.143507	0.24506	0.364349	0.817928	6.78222	7.24289	7.17093	7.15778	6.79859	6.76567	7.40147	7.0647	7.36604	6.94524	6.84193	7.41675	103	116	164	123	186	122	99	189	98366	#FFE4c3,black	#FFE4c3,black	#FFE4c3,black		Smap1	chr1	23844825	23922381	3168	-	NR_110972		1700056O10Rik| 4921514B13Rik| 4921525H11Rik| AI462175	small ArfGAP 1	Smap1
93	Sdhaf4	0.900257	0.774642	0.709996	0.78866	0.467318	0.00963943	0.032302	0.258769	8.44296	8.29137	8.07456	7.94885	8.41846	8.46706	8.10193	8.4588	8.1015	8.04712	7.84196	8.04836	319	379	267	325	311	263	199	294	68002		#E0FFFF,black	#E0FFFF,black	#E0FFFF,black	Sdhaf4	chr1	23995939	24005640	667	-	NM_026503	P25383	1110058L19Rik| 1700001E18Rik| C6orf57	succinate dehydrogenase complex assembly factor 4	Sdhaf4
94	Fam135a	0.911994	0.745701	0.767782	0.841872	0.195262	0.0685212	0.102673	0.18931	8.96959	8.83669	8.54626	8.58836	8.91063	9.02624	8.87176	8.80074	8.43009	8.65377	8.45015	8.71448	449	559	456	412	391	401	304	467	68187		#E0FFFF,black	#E0FFFF,black		Fam135a	chr1	24010758	24100341	6467	-	NM_026604	P3306	4921533L14Rik| AI256732| AI835491	family with sequence similarity 135, member A	Fam135a
95	Col9a1	1.46467	0.607425	1.89182	1.29163	0.704542	0.451945	0.203766	0.717986	2.18925	2.73983	1.47002	3.10902	2.66322	1.47865	3.48401	1.11824	1.82228	1.00298	3.30805	2.87808	5	2	10	1	3	1	8	7	12839	#FFE4c3,black	#B0E0E6,black	#FFA07A,black	#FFE4c3,black	Col9a1	chr1	24177610	24252738	4143	+	NM_007740	P14088	Col9a-1	collagen, type IX, alpha 1	Col9a1
96	Col19a1	1.03315	1.00172	1.0555	1.02163	0.955903	0.997584	0.929629	0.979404	0.998605	1.04565	1.00108	1.07653	1.0522	0.94294	0.00851626	1.64279	0	1.5864	1.68613	0	1	1	0	2	0	2	2	0	12823					Col19a1	chr1	24257683	24587437	10542	-	NM_007733	P8637		collagen, type XIX, alpha 1	Col19a1
97	Lmbrd1	1.03173	0.843302	0.961871	0.932292	0.529922	0.166922	0.235414	0.225022	9.06525	9.11031	8.81937	9.00917	9.09139	9.03864	9.16243	9.05625	8.69199	8.93641	9.02928	8.98877	509	564	558	492	469	488	455	565	68421					Lmbrd1	chr1	24678544	24766301	5392	+	NM_026719	P2330	0910001K20Rik| AV347960	LMBR1 domain containing 1	Lmbrd1
98	Adgrb3	0.492501	0.491012	0.492982	1.00098	0.4238	0.422671	0.424167	0.843375	1.02625	0.00445326	8.38937e-05	0.00585934	1.61986	0	0.00219615	0.00670685	0	0.000167782	0.011695	0	2	0	0	0	0	0	0	0	210933	#87CEEB,black	#87CEEB,black	#87CEEB,black		Adgrb3	chr1	25067476	25829707	5522	-	NM_175642	P3687	A830096D10Rik| Bai3	adhesion G protein-coupled receptor B3	Adgrb3
99	Gm20172	0.38735	0.363037	0.401126	1.03556	0.337045	0.319149	0.349555	0.950105	1.97642	0.608133	0.514611	0.658549	1.05463	2.53434	1.0203	0.0288958	0.892751	0.000726934	1.10902	0	1	5	1	0	1	0	1	0	100504323	#87CEEB,black	#87CEEB,black	#87CEEB,black		Gm20172	chr1	25276404	25277954	1551	-	NM_001204913	P461		predicted gene, 20172	Gm20172
100	4931408C20Rik	1	1	1	1	1	1	1	1	0	0	0	0	0	0	0	0	0	0	0	0	0	0	0	0	0	0	0	0	210940					4931408C20Rik	chr1	26681801	26687460	4331	-	NM_001033764	P18189		RIKEN cDNA 4931408C20 gene	4931408C20Rik
101	Gm597	1	1	1	1	1	1	1	1	0	0	0	0	0	0	0	0	0	0	0	0	0	0	0	0	0	0	0	0	210962					Gm597	chr1	28776122	28780252	2882	-	NM_001013750	P4916		predicted gene 597	Gm597
102	Phf3	1.0504	1.16452	1.17133	1.11512	0.630143	0.324734	0.0559914	0.310735	8.95331	9.02426	9.17305	9.18146	8.99513	8.91025	8.90317	9.13596	9.31861	9.01115	9.2185	9.14344	476	516	466	520	724	514	519	629	213109					Phf3	chr1	30802342	30863256	7561	-	NM_001081080	P2300	2310061N19Rik| mKIAA0244	PHD finger protein 3	Phf3
103	Ptp4a1	1.22938	1.15254	1.02758	0.835848	0.399505	0.0686978	0.651237	0.455183	8.73243	9.03036	8.93724	8.77167	8.69732	8.7667	8.75354	9.26252	8.89318	8.97999	8.70478	8.8356	387	467	420	568	539	503	363	508	19243					Ptp4a1	chr1	30940303	30945030	3320	-	NM_011200	P13001	AA415290| AU019864| C130021B01| Prl-1	protein tyrosine phosphatase 4a1	Ptp4a1
104	Gm13363	1.22429	1.00321	0.85721	0.700167	0.463463	0.97016	0.234516	0.283868	8.22431	8.51626	8.22894	8.00203	8.14713	8.29758	8.19568	8.7784	8.14698	8.30649	7.88462	8.11061	264	337	285	406	321	315	205	307	433406				#E0FFFF,black	Gm13363	chr1	30941592	30949710	2485	-	NR_002688		OTTMUSG00000011595	predicted gene 13363	Gm13363
105	4931428L18Rik	1.00052	1.49906	1.00101	1.00049	0.724285	0.423441	0.700373	0.843504	0.00148142	0.00223792	0.585537	0.00294446	0.00296131	0	0.00110338	0.00337157	0	1.00086	0.00588293	0	0	0	0	0	0	1	0	0	70988		#FFE4c3,black			4931428L18Rik	chr1	31141078	31222656	1094	-	NR_033445		4930563O14Rik	RIKEN cDNA 4931428L18 gene	4931428L18Rik
106	Lgsn	1.02579	0.955393	0.506428	0.493694	0.550284	0.931	0.00482651	0.00073862	0.998732	1.03547	0.932898	0.0171598	1.04681	0.948992	1.01737	1.05335	1.49461	0.000492291	0.0341179	0	1	1	1	1	2	0	0	0	266744			#B0E0E6,black	#87CEEB,black	Lgsn	chr1	31176435	31204725	1903	+	NM_153601	P4809	Gluld1| lengsin| Lgs	lengsin, lens protein with glutamine synthetase domain	Lgsn
107	Pih1d3	1	1	1	1	1	1	1	1	0	0	0	0	0	0	0	0	0	0	0	0	0	0	0	0	0	0	0	0	74708					Pih1d3	chr1	31222839	31224287	1449	+	NM_029062	P18607	4930521A18Rik	PIH1 domain containing 3	Pih1d3
108	Gm4850	1	1	1	1	1	1	1	1	0	0	0	0	0	0	0	0	0	0	0	0	0	0	0	0	0	0	0	0	226957					Gm4850	chr1	31264847	31268061	914	+	NR_015347		EG226957	predicted pseudogene 4850	Gm4850
109	Khdrbs2	1.00104	0.998015	2.07049	2.06833	0.724307	0.433901	0.423384	0.42376	0.0029506	0.00445615	8.39481e-05	1.05292	0.00589519	0	0.00219758	0.0067112	0	0.000167891	1.6551	0	0	0	0	0	0	0	2	0	170771			#FF6347,black	#FF6347,black	Khdrbs2	chr1	32172806	32657738	1359	+	NM_133235	P24307	6330586C16Rik| Slim1| Slm1	KH domain containing, RNA binding, signal transduction associated 2	Khdrbs2
110	Gm9839	1.00052	1.45879	1.00101	1.00049	0.724285	0.423461	0.700373	0.843504	0.00148034	0.0022363	0.546253	0.00294233	0.00295917	0	0.00110258	0.00336913	0.941496	8.42132e-05	0.00587868	0	0	0	0	0	1	0	0	0	408192		#FFE4c3,black			Gm9839	chr1	32519563	32520999	1437	-	NM_001199956	P22181	ENSMUSG00000049830| Senp15	predicted gene 9839	Gm9839
111	Gm5415	0.411408	0.408957	0.598046	1.45366	0.422122	0.420522	0.580752	0.41415	1.29014	0.00878499	0.000165665	0.548472	0.0116166	1.95716	0.00433441	0.0132219	0	0.000331311	0.0230265	0.932804	0	3	0	0	0	0	0	1	408191	#87CEEB,black	#87CEEB,black	#B0E0E6,black	#FFE4c3,black	Gm5415	chr1	32543546	32547293	3748	-	NM_001164286	P1922	EG408191| Senp14	predicted gene 5415	Gm5415
112	Prim2	1.11856	1.14828	0.702935	0.628431	0.883169	0.852965	0.697949	0.260334	3.43155	3.59318	3.63103	2.92301	4.16426	1.86767	3.20409	3.89932	3.28616	3.90915	3.00237	2.83903	16	3	8	13	10	14	6	7	19076			#E0FFFF,black	#B0E0E6,black	Prim2	chr1	33453808	33669794	1976	-	NM_008922	P16482	AI323589	DNA primase, p58 subunit	Prim2
113	1700001G17Rik	0.783436	0.766279	0.514693	0.656968	0.734459	0.711521	0.422647	0.426364	0.969792	0.61768	0.585733	0.0115747	0.0116322	1.54053	0.00434023	1.0467	0	1.00116	0.0230573	0	0	2	0	1	0	1	0	0	67503	#E0FFFF,black	#E0FFFF,black	#B0E0E6,black	#B0E0E6,black	1700001G17Rik	chr1	33669824	33670712	889	+	NR_033199			RIKEN cDNA 1700001G17 gene	1700001G17Rik
114	Rab23	1.13649	0.830172	0.956898	0.841978	0.59576	0.560049	0.869892	0.298851	5.18655	5.37113	4.91803	5.12298	4.85358	5.4569	5.45996	5.27647	4.66678	5.13195	4.95176	5.27603	26	46	42	35	28	34	26	42	19335					Rab23	chr1	33719896	33742564	4487	+	NM_008999	P5526	AW545388| opb| opb2	RAB23, member RAS oncogene family	Rab23
115	Bag2	0.878835	0.826646	0.782477	0.890357	0.432229	0.31537	0.224717	0.0429072	7.22996	7.04362	6.9553	6.87608	7.03911	7.39848	7.05793	7.02916	6.88198	7.02507	6.84123	6.91011	122	180	129	120	133	129	99	133	213539			#E0FFFF,black		Bag2	chr1	33745484	33757750	1815	-	NM_145392	P2887	2610042A13Rik| BC016230	BCL2-associated athanogene 2	Bag2
116	Zfp451	1.00975	1.06572	1.0968	1.08621	0.933961	0.785167	0.418692	0.168589	6.54897	6.56297	6.6408	6.68227	6.68092	6.40372	6.62046	6.50309	6.87554	6.36029	6.68577	6.67877	95	90	95	83	132	81	89	113	98403					Zfp451	chr1	33761541	33814595	5684	-	NM_133817	P14575	4930515K21Rik| 4933435G09Rik| AI596398| COASTER| Kiaa0576-hp| mKIAA1702| Znf451	zinc finger protein 451	Zfp451
117	Gm15455	0.926048	0.795573	0.822625	0.888318	0.0905745	0.303472	0.0196017	0.0923754	5.60877	5.49792	5.27883	5.32707	5.61685	5.60064	5.46125	5.53369	4.98009	5.5262	5.28332	5.36953	45	51	42	42	35	45	33	45	433287		#E0FFFF,black			Gm15455	chr1	33835899	33838914	3016	-	NM_001161816	P15901	AA692849| OTTMUSG00000022109	predicted gene 15455	Gm15455
118	Bend6	1.12534	2.14033	1.16914	1.03892	0.755495	0.218521	0.65023	0.922619	2.98038	3.15074	4.07821	3.20583	2.6889	3.22274	3.49182	2.70321	4.44378	3.58738	3.49853	2.83822	5	9	10	5	23	11	9	7	320705		#FF6347,black			Bend6	chr1	33852052	33907621	2292	-	NM_177235	P26893	B230209C24Rik	BEN domain containing 6	Bend6
119	Dst	0.885184	1.08184	0.989403	1.11774	0.338901	0.529919	0.813329	0.374776	10.9716	10.7957	11.0851	10.9563	11.0116	10.9305	10.6451	10.932	11.2187	10.9379	10.996	10.9154	1929	2096	1561	1808	2706	1957	1781	2151	13518					Dst	chr1	33908225	34308662	30001	+	NM_001276764	P26247	2310001O04Rik| A830042E19Rik| ah| athetoid| AW554249| BP230| Bpag| Bpag1| BPAG1-n| dt| Macf2| mKIAA0728| nmf203| nmf339	dystonin	Dst
120	Ccdc115	1.15513	1.3112	1.23957	1.0731	0.259111	0.10245	0.124564	0.225274	9.27559	9.48365	9.66648	9.58543	9.13926	9.40014	9.43031	9.53508	9.59934	9.73063	9.55623	9.61405	526	725	672	686	880	847	656	872	69668		#FFE4c3,black			Ccdc115	chr1	34436670	34439672	1705	-	NM_027159	P10147	2310061I09Rik| Ccp1	coiled-coil domain containing 115	Ccdc115
121	Imp4	1.10952	1.16059	1.07257	0.966697	0.342006	0.23929	0.535541	0.519652	6.4773	6.62723	6.69216	6.57837	6.34593	6.5977	6.60536	6.64879	6.63824	6.74414	6.63726	6.51697	75	103	94	92	112	106	86	101	27993					Imp4	chr1	34439829	34445747	2249	+	NM_178601	P17765	AA409888| AV031295| D1Wsu40e	IMP4, U3 small nucleolar ribonucleoprotein	Imp4
122	Ptpn18	0.915812	1.43824	1.07826	1.17739	0.75739	0.184133	0.770129	0.31836	5.9786	5.85172	6.5029	6.08731	6.26488	5.62107	5.98999	5.69878	6.49535	6.51041	6.19301	5.97324	71	52	61	47	101	90	63	69	19253		#FFE4c3,black			Ptpn18	chr1	34459746	34473779	1573	+	NM_011206	P22812	FLP1| HSCF| PTP-HSCF| PTP-K1| Ptpk1	protein tyrosine phosphatase, non-receptor type 18	Ptpn18
123	Prss39	1	1	1	1	1	1	1	1	0	0	0	0	0	0	0	0	0	0	0	0	0	0	0	0	0	0	0	0	21755					Prss39	chr1	34498430	34503062	1246	+	NM_009355	P24466	Tesp1	protease, serine 39	Prss39
124	Cfc1	1.5081	1.45236	1.00202	0.664425	0.420674	0.424287	0.700291	0.422215	0.00294499	0.595673	0.541347	0.00585199	0.00588398	0	1.01271	0.00669844	0.933984	0.000167572	0.0116803	0	0	0	1	0	1	0	0	0	12627	#FFA07A,black	#FFE4c3,black		#B0E0E6,black	Cfc1	chr1	34535648	34544311	1038	+	NM_007685	P18053	AV265756| b2b970Clo| cryptic	cripto, FRL-1, cryptic family 1	Cfc1
125	Prss40	1	1	1	1	1	1	1	1	0	0	0	0	0	0	0	0	0	0	0	0	0	0	0	0	0	0	0	0	21756					Prss40	chr1	34552331	34560943	1301	-	NM_009356	P15637	Tesp2	protease, serine 40	Prss40
126	Amer3	1	1	1	1	1	1	1	1	0	0	0	0	0	0	0	0	0	0	0	0	0	0	0	0	0	0	0	0	211383					Amer3	chr1	34579693	34590944	4356	+	NM_213727	P12480	9430069J07Rik| Fam123c	APC membrane recruitment 3	Amer3
127	AA619741	0.67742	0.67639	0.677752	1.00049	0.422245	0.421017	0.422644	0.843504	0.564114	0.00223702	4.21208e-05	0.00294328	0.00296012	0.967099	0.00110293	0.00337022	0	8.42403e-05	0.00588057	0	0	1	0	0	0	0	0	0	241051	#E0FFFF,black	#E0FFFF,black	#E0FFFF,black		AA619741	chr1	34633535	34636210	2676	-	NR_033627			expressed sequence AA619741	AA619741
128	Arhgef4	1.75253	2.27096	1.44744	0.825913	0.23181	0.314747	0.64138	0.748745	0.552477	1.36192	1.73578	1.08598	0.0307033	0.934851	1.60621	1.06764	2.21998	1.00168	1.6985	0	0	1	2	1	4	1	2	0	226970	#FFA07A,black	#FF6347,black	#FFE4c3,black		Arhgef4	chr1	34801722	34812754	2714	+	NM_183019	P7141	9330140K16Rik| Asef| ENSMUSG00000070955	Rho guanine nucleotide exchange factor (GEF) 4	Arhgef4
129	Fam168b	1.18111	0.958307	0.964954	0.816991	0.0888507	0.608003	0.727666	0.0880359	8.03233	8.27247	7.97089	7.98087	7.94905	8.11107	8.25474	8.28999	7.90858	8.03062	7.87668	8.07803	230	296	297	289	272	260	204	300	214469					Fam168b	chr1	34813218	34843050	5059	-	NM_001160235	P1284	mKIAA4042	family with sequence similarity 168, member B	Fam168b
130	Plekhb2	0.995805	0.891997	0.77271	0.775965	0.980809	0.231451	0.100653	0.27191	9.02062	9.01455	8.85573	8.64861	8.92681	9.10869	8.79407	9.20576	8.84131	8.87	8.55951	8.73254	454	592	432	546	520	466	328	473	226971			#E0FFFF,black	#E0FFFF,black	Plekhb2	chr1	34849959	34879585	3317	+	NM_175421	P360	2310009M15Rik| AU018239| evt-2| Evt2| Phdc	pleckstrin homology domain containing, family B (evectins) member 2	Plekhb2
131	Hs6st1	1.0339	0.924622	0.873716	0.845067	0.805147	0.448709	0.313289	0.286163	7.46802	7.51612	7.35496	7.27326	7.5719	7.35608	7.64269	7.37738	7.40184	7.3065	7.36595	7.1742	177	175	194	153	191	157	143	160	50785					Hs6st1	chr1	36068400	36106446	3719	+	NM_015818	P18861	6Ost1	heparan sulfate 6-O-sulfotransferase 1	Hs6st1
132	Uggt1	1.1527	1.18817	1.21342	1.05268	0.222811	0.0167005	0.00400592	0.556494	9.34435	9.54937	9.59309	9.62344	9.36182	9.32667	9.43673	9.65384	9.61885	9.56687	9.61637	9.63047	614	689	675	745	892	756	684	882	320011					Uggt1	chr1	36140028	36244302	9029	-	NM_198899	P21031	0910001L17Rik| A930007H10Rik| AA589501| AI414429| AI448372| C820010P03Rik| GT| Ugcgl1| UGT1	UDP-glucose glycoprotein glucosyltransferase 1	Uggt1
133	Neurl3	0.927119	1.92028	2.43791	2.62956	0.936732	0.363519	0.182053	0.0637596	2.63262	2.52345	3.57393	3.91827	3.40759	0.840982	3.03416	1.7257	3.29214	3.80958	3.96211	3.87305	9	1	7	2	10	13	13	15	214854		#FFA07A,black	#FF6347,black	#FF6347,black	Neurl3	chr1	36264602	36273425	2583	-	NM_153408	P8117	2010300P06Rik| Lincr	neuralized E3 ubiquitin protein ligase 3	Neurl3
134	Arid5a	1.94672	1.64314	1.4375	0.738421	0.0337035	0.222623	0.0349117	0.119057	5.01764	5.97868	5.73409	5.5412	5.05589	4.97834	5.84172	6.10376	5.36941	6.02493	5.6189	5.45907	30	33	55	63	46	64	42	48	214855	#FFA07A,black	#FFA07A,black	#FFE4c3,black	#E0FFFF,black	Arid5a	chr1	36307733	36324029	5910	+	NM_001172206	P312	D430024K22Rik| Mrf1	AT rich interactive domain 5A (MRF1-like)	Arid5a
135	Kansl3	1.03469	0.940284	1.05933	1.02381	0.250276	0.677286	0.697823	0.867904	10.0487	10.0979	9.95984	10.1318	10.0788	10.0179	10.1046	10.0911	10.1359	9.75928	10.2996	9.94191	1010	1113	1073	1009	1277	864	1099	1095	226976					Kansl3	chr1	36335730	36369181	4663	-	NM_172652	P22446	4632411B12Rik| 4932435K23| AI431067| AI647574| C85723| Kiaa1310| mKIAA1310	KAT8 regulatory NSL complex subunit 3	Kansl3
136	Fer1l5	0.508663	1.17879	0.850639	1.6723	0.333239	0.660789	0.756533	0.47149	2.01181	1.03659	2.24912	1.77843	2.3875	1.50247	1.61268	0.0629031	2.46005	2.00198	1.15737	2.21119	4	2	2	0	5	3	1	4	100534273	#B0E0E6,black			#FFA07A,black	Fer1l5	chr1	36372291	36422110	6318	+	NM_001277076	P20668	4930533C12Rik	fer-1-like 5 (C. elegans)	Fer1l5
137	Lman2l	1.10608	0.868016	0.903846	0.817162	0.625883	0.279063	0.373865	0.346852	5.61581	5.76127	5.41161	5.46996	5.48856	5.73274	5.52718	5.96262	5.46116	5.36028	5.48014	5.45971	41	56	44	57	49	40	38	48	214895					Lman2l	chr1	36423186	36445239	2225	-	NM_001013374	P14819	A630028F14Rik| VIP36-like| VIPL	lectin, mannose-binding 2-like	Lman2l
138	Cnnm4	0.730921	0.742175	0.602398	0.824163	0.447965	0.432983	0.270806	0.421022	4.91996	4.46775	4.4898	4.18875	5.25408	4.48439	4.20628	4.68903	4.57875	4.39499	4.28424	4.0865	35	23	17	23	26	20	16	18	94220	#E0FFFF,black	#E0FFFF,black	#B0E0E6,black		Cnnm4	chr1	36471597	36508776	4582	+	NM_033570	P10769	5430430O18Rik| Acdp4	cyclin M4	Cnnm4
139	Cnnm3	1.12057	0.852935	1.1976	1.06874	0.592753	0.523999	0.432447	0.420511	7.46735	7.63158	7.23785	7.72749	7.16433	7.71763	7.59784	7.66456	7.29102	7.18265	7.63793	7.81181	133	225	188	187	177	144	173	249	94218					Cnnm3	chr1	36511876	36528237	5283	+	NM_053186	P8424	Acdp3| Clp3| mACDP3	cyclin M3	Cnnm3
140	Ankrd23	1.5962	3.0858	1.36427	0.854701	0.340833	0.0360393	0.0466538	0.677508	8.58189	9.25652	10.2075	9.03002	8.66038	8.49888	8.74347	9.63422	10.3847	10.0055	8.96581	9.09148	377	388	417	735	1516	1025	435	607	78321	#FFA07A,black	#FF6347,black	#FFE4c3,black		Ankrd23	chr1	36530534	36535729	1954	-	NM_153502	P5522	1110058D09Rik| 2310041C05Rik| AI853437| Darp| MARP3	ankyrin repeat domain 23	Ankrd23
141	Ankrd39	0.920427	0.941059	1.05951	1.1511	0.669823	0.562976	0.57311	0.422917	6.95543	6.83581	6.86779	7.03882	7.07313	6.82728	7.03539	6.6041	6.85001	6.88535	7.00182	7.0749	125	121	127	89	130	117	111	149	109346					Ankrd39	chr1	36538173	36547201	1786	-	NM_026241	P26862	9130416N05Rik| C030004B10Rik	ankyrin repeat domain 39	Ankrd39
142	Sema4c	1.33101	1.15368	1.32243	0.993553	0.0243708	0.0666891	0.0170531	0.845	8.16689	8.57941	8.37314	8.57008	8.10899	8.22255	8.61684	8.54099	8.35532	8.39074	8.58796	8.55198	257	320	382	344	371	334	335	417	20353	#FFE4c3,black		#FFE4c3,black		Sema4c	chr1	36548639	36558381	4289	-	NM_001304329	P9427	AI426163| M-Sema F| sema I| Semacl1| Semaf| Semai	sema domain, immunoglobulin domain (Ig), transmembrane domain (TM) and short cytoplasmic domain, (semaphorin) 4C	Sema4c
143	Fam178b	0.699263	0.63411	1.03233	1.47632	0.492718	0.395137	0.935152	0.380366	2.1498	1.63371	1.49261	2.19571	1.66081	2.51435	2.02644	1.09235	1.85788	1.00231	2.45449	1.88015	2	5	3	1	3	1	4	3	381337	#E0FFFF,black	#B0E0E6,black		#FFE4c3,black	Fam178b	chr1	36562696	36683183	2667	-	NM_001126046	P25422	1700024G10Rik| Gm990	family with sequence similarity 178, member B	Fam178b
144	Cox5b	0.841683	0.744547	0.665091	0.790191	0.0329927	0.0154147	0.00620632	0.00566511	12.603	12.3543	12.1774	12.0146	12.5644	12.6406	12.3316	12.3767	12.2123	12.1416	12.0095	12.0197	5661	6860	5027	4923	5390	4509	3596	4626	12859		#E0FFFF,black	#B0E0E6,black	#E0FFFF,black	Cox5b	chr1	36691487	36693388	569	+	NM_009942	P16322		cytochrome c oxidase subunit Vb	Cox5b
145	Actr1b	0.994426	0.744261	1.02262	1.02836	0.960566	0.043375	0.647598	0.799003	7.94138	7.93332	7.51526	7.97366	7.89123	7.98985	8.06341	7.79032	7.59665	7.42901	8.00886	7.93758	221	272	260	204	219	171	224	272	226977		#E0FFFF,black			Actr1b	chr1	36699202	36709925	2077	-	NM_146107	P4888	2310066K23Rik| AA960180| AI851923| Arp1b	ARP1 actin-related protein 1B, centractin beta	Actr1b
146	4933424G06Rik	1	1	1	1	1	1	1	1	0	0	0	0	0	0	0	0	0	0	0	0	0	0	0	0	0	0	0	0	71166					4933424G06Rik	chr1	36714538	36757960	1127	+	NR_040290		1700104I15Rik	RIKEN cDNA 4933424G06 gene	4933424G06Rik
147	Zap70	0.492466	0.70803	0.762879	1.5491	0.424917	0.651519	0.721902	0.426897	1.03071	0.00880552	0.532592	0.640236	1.62577	0	0.00434455	0.0132527	0.920538	0.000332087	1.08214	0	2	0	0	0	1	0	1	0	22637	#87CEEB,black	#E0FFFF,black	#E0FFFF,black	#FFA07A,black	Zap70	chr1	36761798	36782820	2917	+	NM_009539	P2304	mrtle| mur| Srk| ZAP-70	zeta-chain (TCR) associated protein kinase	Zap70
148	Tmem131	1.27521	1.19147	1.37822	1.08078	0.0952922	0.314834	0.0407461	0.272936	5.97681	6.32754	6.22955	6.43962	6.07477	5.87172	6.39262	6.2594	6.37416	6.06882	6.47644	6.40183	62	62	81	70	93	66	77	93	56030	#FFE4c3,black		#FFE4c3,black		Tmem131	chr1	36792189	36939527	6548	-	NM_018872	P22857	2610524E03Rik| CC28| D1Bwg0491e| mKIAA0257| Neg| RW1| YR-23	transmembrane protein 131	Tmem131
149	Cnga3	1.65114	0.837001	0.983741	0.595794	0.573911	0.851228	0.983212	0.589503	2.4285	3.15197	2.17181	2.40485	1.68314	2.91752	2.03391	3.77423	0	3.00212	1.21257	3.04861	2	7	3	12	0	7	1	8	12790	#FFA07A,black			#B0E0E6,black	Cnga3	chr1	37218278	37263384	3943	+	NM_001282010	P13811	CNG3	cyclic nucleotide gated channel alpha 3	Cnga3
150	Inpp4a	0.998847	0.622584	1.02821	1.0294	0.998276	0.176442	0.852551	0.9544	5.77274	5.77107	5.08908	5.81288	5.95055	5.56989	4.89631	6.31175	4.75478	5.3603	5.77517	5.84963	57	50	28	73	30	40	47	63	269180		#B0E0E6,black			Inpp4a	chr1	37299838	37410740	7029	+	NM_030266	P12739	107kDa| 9630012D15| D130048C09Rik| R74740	inositol polyphosphate-4-phosphatase, type I	Inpp4a
151	Coa5	0.938621	1.09238	0.943068	1.00474	0.290323	0.0563689	0.291696	0.946646	10.0669	9.97554	10.1944	9.98236	10.0688	10.0651	9.90778	10.0403	10.1639	10.2243	9.91967	10.0424	1003	1150	936	974	1302	1193	844	1174	76178					Coa5	chr1	37417085	37430103	3862	-	NM_198006	P16319	1700001A24Rik| 6330578E17Rik| Pet191	cytochrome C oxidase assembly factor 5	Coa5
152	Unc50	1.26741	0.970941	1.16275	0.917418	0.000557992	0.748878	0.30859	0.476134	8.66013	9.00202	8.61759	8.87767	8.65578	8.66448	8.99568	9.00833	8.49492	8.73064	8.72023	9.01961	376	435	497	476	409	423	367	577	67387	#FFE4c3,black				Unc50	chr1	37430172	37439124	1412	+	NM_026123	P21191	1110002A21Rik| GMH1| UNCL| URP	unc-50 homolog (C. elegans)	Unc50
153	Mgat4a	1.62659	1.79036	1.65008	1.01444	0.0443965	0.043064	0.21507	0.954044	5.92644	6.62829	6.76669	6.64898	5.77446	6.06393	6.54327	6.70859	6.65191	6.87301	6.30638	6.92563	50	71	90	96	113	116	68	134	269181	#FFA07A,black	#FFA07A,black	#FFA07A,black		Mgat4a	chr1	37439340	37541016	7392	-	NM_173870	P14155	9530018I07Rik| glcNAc-T-IVa| GnT-IVa	mannoside acetylglucosaminyltransferase 4, isoenzyme A	Mgat4a
154	4930594C11Rik	1.17594	1.52894	1.39183	1.18359	0.605821	0.24434	0.370869	0.608123	5.05367	5.28748	5.6662	5.53065	5.30568	4.74811	4.99106	5.53325	5.89441	5.39498	5.79868	5.20119	36	28	30	42	66	41	48	40	77633		#FFA07A,black	#FFE4c3,black		4930594C11Rik	chr1	37485851	37488605	2755	-	NR_024017			RIKEN cDNA 4930594C11 gene	4930594C11Rik
155	2010300C02Rik	1.36491	0.676901	1.77723	1.30209	0.704449	0.712712	0.470787	0.539159	2.06203	2.51083	1.49904	2.89165	2.87803	0	2.83373	2.09416	1.40479	1.58751	2.47586	3.21404	6	0	6	3	2	2	4	9	72097	#FFE4c3,black	#E0FFFF,black	#FFA07A,black	#FFE4c3,black	2010300C02Rik	chr1	37611676	37719811	4361	-	NM_028096	P7493		RIKEN cDNA 2010300C02 gene	2010300C02Rik
156	Tsga10	0.409	0.851946	0.822009	2.0098	0.16111	0.602589	0.552004	0.10528	4.18798	2.89815	3.95681	3.9052	3.79174	4.4985	2.36749	3.28525	4.00271	3.90939	3.76999	4.02882	12	23	4	8	17	14	11	17	211484	#87CEEB,black			#FF6347,black	Tsga10	chr1	37754572	37865298	4515	-	NM_207228	P12251	4933432N21Rik| AI843383| Gm217| Mtsga10	testis specific 10	Tsga10
157	Lipt1	0.679965	0.877558	0.681724	1.00259	0.0389965	0.163326	0.00899776	0.982689	6.24161	5.68514	6.05318	5.68887	6.24311	6.24011	5.81707	5.53993	6.14345	5.95687	5.75177	5.62311	70	80	54	42	79	61	46	54	623661	#E0FFFF,black		#E0FFFF,black		Lipt1	chr1	37872206	37876298	1555	+	NM_001037918	P1582	EG623661	lipoyltransferase 1	Lipt1
158	Mitd1	1.25665	1.03059	0.977425	0.777802	0.116577	0.795509	0.121769	0.100471	6.49396	6.82355	6.53744	6.46102	6.50626	6.48156	6.92962	6.70905	6.38523	6.67511	6.46324	6.4588	84	95	118	96	94	101	76	97	69028	#FFE4c3,black			#E0FFFF,black	Mitd1	chr1	37878890	37890411	1229	-	NM_026913	P20633	1500032H18Rik	MIT, microtubule interacting and transport, domain containing 1	Mitd1
159	Mrpl30	0.767264	0.776769	0.613244	0.79926	0.00495812	0.103196	0.00346649	0.0311236	9.83913	9.45693	9.47469	9.13366	9.84339	9.83485	9.48703	9.42618	9.61243	9.3224	9.18596	9.0794	858	980	699	636	888	638	507	602	107734	#E0FFFF,black	#E0FFFF,black	#B0E0E6,black	#E0FFFF,black	Mrpl30	chr1	37890553	37898333	691	+	NM_027098	P10995	2310001L22Rik| MRP-L28| Rpml28	mitochondrial ribosomal protein L30	Mrpl30
160	Lyg2	1	1	1	1	1	1	1	1	0	0	0	0	0	0	0	0	0	0	0	0	0	0	0	0	0	0	0	0	332427					Lyg2	chr1	37905923	37916493	2564	-	NM_001033427	P14831	Gm776	lysozyme G-like 2	Lyg2
161	Lyg1	1.00052	0.999003	1.46674	1.46597	0.724285	0.433904	0.420124	0.420556	0.00148051	0.00223656	4.2112e-05	0.554094	0.00295951	0	0.0011027	0.00336952	0	8.42228e-05	0.00587935	0.950401	0	0	0	0	0	0	0	1	69541			#FFE4c3,black	#FFE4c3,black	Lyg1	chr1	37946738	37957759	798	-	NM_027111	P26212	2300002O18Rik	lysozyme G-like 1	Lyg1
162	Txndc9	0.991663	1.14982	1.07301	1.08203	0.929913	0.16293	0.463196	0.387792	8.99395	8.98187	9.19535	9.09561	9.08298	8.89905	8.90007	9.05927	9.16077	9.22912	9.02632	9.16172	506	512	465	493	649	598	454	637	98258					Txndc9	chr1	37983867	37997208	4596	-	NM_172054	P8556	AI098020| APACD	thioredoxin domain containing 9	Txndc9
163	Eif5b	0.832904	1.10561	0.913923	1.09727	0.287026	0.383817	0.124162	0.562605	11.4615	11.1978	11.6064	11.3317	11.4332	11.4893	10.9843	11.3837	11.7234	11.479	11.3742	11.2879	2584	3088	1975	2473	3840	2848	2315	2785	226982					Eif5b	chr1	37998010	38055579	7797	+	NM_198303	P17006	A030003E17Rik| BC018347| IF2	eukaryotic translation initiation factor 5B	Eif5b
164	Rev1	0.960529	0.650788	0.687871	0.716138	0.792367	0.111032	0.146515	0.0444373	6.39688	6.33878	5.77714	5.85709	6.5685	6.20206	6.28286	6.39262	5.7434	5.81011	5.75512	5.95233	88	78	75	77	60	55	46	68	56210		#B0E0E6,black	#E0FFFF,black	#E0FFFF,black	Rev1	chr1	38052786	38129662	4262	-	NM_019570	P17878	1110027I23Rik| AU022044| Rev1l	REV1, DNA directed polymerase	Rev1
165	Aff3	0.938008	1.36212	1.00857	1.07523	0.633086	0.426666	0.913399	0.508438	4.80617	4.71384	5.25202	4.81849	4.90183	4.70372	4.84248	4.57261	5.58989	4.81003	4.83654	4.8002	27	27	27	21	53	27	24	30	16764		#FFE4c3,black			Aff3	chr1	38175991	38627244	7251	-	NM_001290814	P173	3222402O04Rik| A730046J16| LAF-4| Laf4	AF4/FMR2 family, member 3	Aff3
166	Lonrf2	1.10261	0.828867	0.345682	0.313514	0.870261	0.537581	0.114295	0.275149	3.09571	3.23663	2.82492	1.56323	3.39655	2.71514	2.35612	3.77945	2.83996	2.80972	1.23116	1.83298	9	6	4	12	7	6	1	3	381338			#87CEEB,black	#87CEEB,black	Lonrf2	chr1	38794509	38821215	5077	-	NM_001029878	P4793	2900060P06Rik| AI851349	LON peptidase N-terminal domain and ring finger 2	Lonrf2
167	Chst10	1.23791	1.92712	1.60461	1.29623	0.44863	0.407137	0.172706	0.125493	1.33357	1.64147	2.28001	2.01579	1.65937	0.91204	1.61273	1.66966	1.43581	2.80907	2.1379	1.88239	2	1	2	2	2	6	3	3	98388		#FFA07A,black	#FFA07A,black	#FFE4c3,black	Chst10	chr1	38863873	38898160	3119	-	NM_145142	P5692	AI507003| AU041319| Hnk-1st| ST	carbohydrate sulfotransferase 10	Chst10
168	Nms	1	1	1	1	1	1	1	1	0	0	0	0	0	0	0	0	0	0	0	0	0	0	0	0	0	0	0	0	433292					Nms	chr1	38939149	38950276	1001	+	NM_001011684	P15731	AB164466	neuromedin S	Nms
169	Pdcl3	1.11612	0.673251	0.895666	0.802483	0.406028	0.215596	0.412439	0.119051	7.66712	7.82561	7.09633	7.50815	7.78951	7.53337	7.7359	7.91006	6.7054	7.4036	7.42556	7.58627	206	198	207	222	118	168	149	213	68833		#E0FFFF,black			Pdcl3	chr1	38987814	38997236	1706	+	NM_026850	P21659	1110061A19Rik| C80025| Viaf1	phosducin-like 3	Pdcl3
170	Npas2	3.20621	2.07982	2.646	0.825276	0.000158124	0.11158	0.0227246	0.157852	3.45047	5.13134	4.50693	4.85429	3.43727	3.46356	5.1195	5.14308	4.20357	4.75745	4.98568	4.70972	9	11	33	32	20	26	27	28	18143	#FF6347,black	#FF6347,black	#FF6347,black		Npas2	chr1	39194272	39363240	4180	+	NM_008719	P1855	bHLHe9| MOP4	neuronal PAS domain protein 2	Npas2
171	Rpl31	0.998748	1.27044	1.20984	1.21136	0.994646	0.080107	0.0764878	0.354031	8.98909	8.98728	9.33441	9.26391	8.98917	8.98901	9.20821	8.72629	9.42414	9.23873	9.33558	9.18848	474	545	576	391	779	602	563	649	114641		#FFE4c3,black			Rpl31	chr1	39367851	39371910	1039	+	NM_053257	P3289	Dts	ribosomal protein L31	Rpl31
172	Tbc1d8	1.11046	1.80114	1.60361	1.4441	0.552034	0.017594	0.0265565	0.113312	5.76361	5.91476	6.61252	6.44493	5.80005	5.72621	6.10186	5.69973	6.69396	6.52619	6.52971	6.35486	51	56	66	47	116	91	80	90	54610		#FFA07A,black	#FFA07A,black	#FFE4c3,black	Tbc1d8	chr1	39371496	39478747	4439	-	NM_018775	P26341	AD3| HBLP1| VRP	TBC1 domain family, member 8	Tbc1d8
173	Cnot11	0.977798	0.870823	1.01549	1.03855	0.6672	0.253286	0.890932	0.714357	7.6558	7.6234	7.45625	7.67798	7.71853	7.59021	7.62064	7.62617	7.33868	7.56496	7.54502	7.79971	196	206	191	182	183	188	162	247	52846					Cnot11	chr1	39535802	39546877	3166	+	NM_028043	P11708	2410015L18Rik| C40| D1Bwg0212e	CCR4-NOT transcription complex, subunit 11	Cnot11
174	Snord89	0.555745	0.827638	0.624311	1.12338	0.244049	0.583583	0.383404	0.791715	8.51465	7.66715	8.24172	7.83499	8.85028	8.07648	7.46268	7.8462	8.32127	8.15753	7.22415	8.26279	431	289	171	212	362	284	129	341	100217461	#B0E0E6,black		#B0E0E6,black		Snord89	chr1	39548747	39548840	94	-	NR_028555		MBII-289	small nucleolar RNA, C/D box 89	Snord89
175	Rnf149	1.19567	1.5002	1.415	1.18343	0.290173	0.0163656	0.0120301	0.245674	7.61523	7.87306	8.20038	8.11603	7.6677	7.56079	8.02436	7.704	8.14834	8.25062	8.14348	8.08806	189	202	253	192	321	303	246	302	67702		#FFA07A,black	#FFE4c3,black		Rnf149	chr1	39551296	39577347	2434	-	NM_001033135	P11102	1600023E10Rik| AV037261| C76763| Gm15832| Greul4| OTTMUSG00000026591	ring finger protein 149	Rnf149
176	Creg2	2.01273	1.49057	2.94662	1.46399	0.419279	0.428086	0.140742	0.545959	0.0100323	1.01919	0.585897	1.56909	0.0199954	0	1.60296	0.0227517	0	1.0014	1.09899	1.92308	0	0	2	0	0	1	1	3	263764	#FF6347,black	#FFE4c3,black	#FF6347,black	#FFE4c3,black	Creg2	chr1	39618406	39651182	5799	-	NM_170597	P1958	A830098L22Rik	cellular repressor of E1A-stimulated genes 2	Creg2
177	Rfx8	1.41982	0.910667	2.09948	1.4787	0.639942	0.916042	0.361804	0.402367	1.87018	2.37589	1.73518	2.94021	2.658	0	2.61223	2.09309	1.40704	2.00234	3.2992	2.46121	5	0	5	3	2	3	8	5	619289	#FFE4c3,black		#FF6347,black	#FFE4c3,black	Rfx8	chr1	39665301	39720989	2000	-	NM_001145660	P8979	4933400N17Rik	regulatory factor X 8	Rfx8
178	Gm3646	0.731398	0.92693	0.817795	1.11813	0.0754367	0.267923	0.0832027	0.463977	6.14302	5.69175	6.03356	5.85283	6.13859	6.14744	5.52858	5.83832	6.10637	5.95687	5.94845	5.75043	65	75	44	52	77	61	53	59	100042065	#E0FFFF,black				Gm3646	chr1	39804141	39805332	359	-	NM_001177348	P10239	100042065	predicted gene 3646	Gm3646
179	1700066B17Rik	1.52342	0.999002	1.00102	0.657086	0.422843	0.433904	0.700373	0.423592	0.00148198	0.608792	4.21537e-05	0.00294558	0.00296243	0	0.00110379	1.03506	0	8.43061e-05	0.00588515	0	0	0	0	1	0	0	0	0	73426	#FFA07A,black			#B0E0E6,black	1700066B17Rik	chr1	39842428	39847330	531	-	NR_040465			RIKEN cDNA 1700066B17 gene	1700066B17Rik
180	Map4k4	1.07612	1.14858	1.21526	1.12929	0.333127	0.0053684	0.0177633	0.168961	11.2174	11.3233	11.4173	11.4987	11.2059	11.2289	11.241	11.4011	11.4266	11.4079	11.5315	11.4651	2207	2578	2360	2503	3126	2711	2582	3149	26921					Map4k4	chr1	39900913	40026310	5974	+	NM_008696	P25008	9430080K19Rik| AU043147| AU045934| AW046177| HGK| Nik	mitogen-activated protein kinase kinase kinase kinase 4	Map4k4
181	Gm16894	2.04203	2.85146	3.87202	1.89616	0.00114972	0.00403671	0.23684	0.398789	0.0167203	1.04672	1.52842	1.96981	0.0332491	0	1.02291	1.07015	1.46775	1.58664	1.1227	2.49998	0	0	1	1	2	2	1	5	100047133	#FF6347,black	#FF6347,black	#FF6347,black	#FFA07A,black	Gm16894	chr1	40076212	40085851	858	-	NR_037980			predicted gene, 16894	Gm16894
182	Il1r2	0.851553	0.125304	1.19046	1.39799	0.567061	0.00397638	0.188025	0.272287	2.99796	2.76613	0.0014588	3.24948	3.07564	2.91585	2.35437	3.08609	0	0.00291612	3.14984	3.34269	7	7	4	7	0	0	7	10	16178		#00BFFF,black		#FFE4c3,black	Il1r2	chr1	40084768	40125226	1344	+	NM_010555	P20720	CD121b| Il1r-2	interleukin 1 receptor, type II	Il1r2
183	Il1r1	1.3964	0.976109	1.41011	1.00982	0.37146	0.8763	0.123185	0.970798	5.98246	6.46417	5.94757	6.47827	6.16277	5.77634	6.76208	6.08829	5.98452	5.90965	6.56462	6.38642	66	58	105	62	71	59	82	92	16177	#FFE4c3,black		#FFE4c3,black		Il1r1	chr1	40225080	40316177	5035	+	NM_008362	P4011	CD121a| CD121b| IL-1R1| IL-iR| Il1r-1	interleukin 1 receptor, type I	Il1r1
184	Il1rl2	2.06583	0.964187	0.708379	0.342902	0.242102	0.949476	0.29837	0.160584	1.81408	2.86081	1.76147	1.31668	2.07479	1.49563	2.34823	3.23824	0.826914	2.32394	1.17109	1.4489	3	2	4	8	1	4	1	2	107527	#FF6347,black		#E0FFFF,black	#87CEEB,black	Il1rl2	chr1	40324627	40365471	1950	+	NM_133193	P11455	AI481289| AW551444| IL-1Rrp2	interleukin 1 receptor-like 2	Il1rl2
185	Il1rl1	0.753935	0.721755	0.636576	0.844338	0.586549	0.528954	0.429326	0.450734	3.55741	3.14992	3.08699	2.90581	2.90041	4.00716	3.3532	2.91323	2.99621	3.17239	2.77769	3.02348	6	16	9	6	8	8	5	8	17082	#E0FFFF,black	#E0FFFF,black	#B0E0E6,black		Il1rl1	chr1	40429570	40465414	5360	+	NM_001294171	P5899	DER4| Fit-1| Ly84| St2| St2-rs1| ST2L| T1| T1/ST2	interleukin 1 receptor-like 1	Il1rl1
186	Il18r1	2.81711	0.665562	2.68719	0.95388	0.406379	0.626286	0.0998473	0.944592	2.62101	4.11523	2.03366	4.04711	3.26231	1.43745	2.84459	4.78019	2.37324	1.58871	3.96919	4.12103	8	2	6	25	5	2	13	18	16182	#FF6347,black	#B0E0E6,black	#FF6347,black		Il18r1	chr1	40465552	40500854	4687	+	NM_001161842	P17579	Il18ralpha| Il1rrp	interleukin 18 receptor 1	Il18r1
187	Il18rap	1.03179	0.521766	0.655766	0.635561	0.880006	0.114743	0.268715	0.182605	2.17382	2.21897	1.23529	1.56507	2.38759	1.92277	2.34642	2.07915	1.43586	1.00226	1.15762	1.88243	4	3	4	3	2	1	1	3	16174		#B0E0E6,black	#B0E0E6,black	#B0E0E6,black	Il18rap	chr1	40515362	40551705	4889	+	NM_010553	P3293	AcPL| IL-18R-beta| IL-18RAcP| IL-18Rbeta| IL-1RAcPL	interleukin 18 receptor accessory protein	Il18rap
188	Slc9a4	2.0117	0.998017	1.00202	0.498096	0.421657	0.433901	0.700291	0.422428	0.00294744	1.01136	8.38582e-05	0.00585686	0.00588888	0	1.59787	0.00670402	0	0.000167711	0.01169	0	0	0	2	0	0	0	0	0	110895	#FF6347,black			#87CEEB,black	Slc9a4	chr1	40580227	40630731	3822	+	NM_177084	P23323	AW990558| D730009J23Rik| NHE4	solute carrier family 9 (sodium/hydrogen exchanger), member 4	Slc9a4
189	Slc9a2	1.5095	1.99125	2.00389	1.32752	0.4178	0.424596	0.0120944	0.438556	0.00725001	0.601321	1.00092	1.01006	0.0144638	0	1.01631	0.0164608	0	1.58619	1.08804	0.927613	0	0	1	0	0	2	1	1	226999	#FFA07A,black	#FFA07A,black	#FF6347,black	#FFE4c3,black	Slc9a2	chr1	40681712	40768885	3493	+	NM_001033289	P19005	2210416H12Rik| 4932415O19Rik| AV333884| NHE2	solute carrier family 9 (sodium/hydrogen exchanger), member 2	Slc9a2
190	Mfsd9	1.6586	0.905495	0.523118	0.315396	0.283761	0.697212	0.195578	0.118901	3.22882	3.95879	3.0856	2.29403	2.90202	3.4951	4.27466	3.5538	2.99321	3.17243	1.82703	2.64626	6	11	18	10	8	8	2	6	211798	#FFA07A,black		#B0E0E6,black	#87CEEB,black	Mfsd9	chr1	40772040	40790657	3152	-	NM_172499	P25282	4931419K03Rik	major facilitator superfamily domain containing 9	Mfsd9
191	Tmem182	1.37503	2.03484	2.24186	1.6304	0.269753	0.164662	0.136508	0.204352	4.25999	4.71945	5.2849	5.42468	4.56	3.88075	4.62167	4.81103	4.94918	5.55706	5.09509	5.6928	21	15	23	25	34	46	29	56	381339	#FFE4c3,black	#FF6347,black	#FF6347,black	#FFA07A,black	Tmem182	chr1	40805601	40855267	1096	+	NM_001081198	P6295	2310079P10Rik| AI414494	transmembrane protein 182	Tmem182
192	4930448I06Rik	1	1	1	1	1	1	1	1	0	0	0	0	0	0	0	0	0	0	0	0	0	0	0	0	0	0	0	0	74897					4930448I06Rik	chr1	41167560	41181252	573	-	NR_040475			RIKEN cDNA 4930448I06 gene	4930448I06Rik
193	Pantr1	1.00052	1.49906	1.00101	1.00049	0.724285	0.423441	0.700373	0.843504	0.00148142	0.00223792	0.585537	0.00294446	0.00296131	0	0.00110338	0.00337157	0	1.00086	0.00588293	0	0	0	0	0	0	1	0	0	66297		#FFE4c3,black			Pantr1	chr1	42648200	42694825	546	-	NR_027826		2610017I09Rik| linc-Brn1a| Pou3f3os	POU domain, class 3, transcription factor 3 adjacent noncoding transcript 1	Pantr1
194	Pou3f3	0.257537	0.254185	0.671859	2.60878	0.256445	0.254947	0.654587	0.425813	1.97641	0.0192638	0.000364159	1.40264	1.05468	2.53431	0.00951533	0.0289468	0	0.000728225	2.10021	0	1	5	0	0	0	0	3	0	18993	#87CEEB,black	#87CEEB,black	#E0FFFF,black	#FF6347,black	Pou3f3	chr1	42697146	42700209	3064	+	NM_008900	P4239	Brn-1| Brn1| Otf8| Skin1	POU domain, class 3, transcription factor 3	Pou3f3
195	2900092D14Rik	0.692842	0.473683	1.24091	1.79104	0.482151	0.0692642	0.815649	0.6305	1.58324	1.05384	0.505235	1.89463	1.64411	1.51969	0.0125222	1.65231	0.878171	0.000959033	2.68629	0	2	2	0	2	1	0	5	0	73100	#E0FFFF,black	#87CEEB,black		#FFA07A,black	2900092D14Rik	chr1	42700336	42703176	2841	+	NR_027891			RIKEN cDNA 2900092D14 gene	2900092D14Rik
196	Pantr2	0.410298	0.408452	0.410894	1.00145	0.422253	0.421049	0.422645	0.843248	1.29189	0.00662989	0.000124962	0.00872337	0.00876887	1.96009	0.00327034	0.00998162	0	0.000249913	0.0173943	0	0	3	0	0	0	0	0	0	66620	#87CEEB,black	#87CEEB,black	#87CEEB,black		Pantr2	chr1	42707063	42713454	461	-	NR_110495		2610207O16Rik| linc-Brn1b| Pou3f3os2	POU domain, class 3, transcription factor 3 adjacent noncoding transcript 2	Pantr2
197	Dalir	1	1	1	1	1	1	1	1	0	0	0	0	0	0	0	0	0	0	0	0	0	0	0	0	0	0	0	0	104940697					Dalir	chr1	42750712	42752886	2175	+	NR_130904		Dali| Gm28525	DNMT1 associated long intergenic non-coding RNA	Dalir
198	Mrps9	0.973936	1.15233	0.955214	0.980778	0.693825	0.166829	0.629076	0.787947	8.69714	8.65904	8.90169	8.63103	8.61694	8.77311	8.68686	8.63066	8.95909	8.84192	8.71606	8.54069	366	469	401	366	564	457	366	414	69527					Mrps9	chr1	42851233	42905683	1419	+	NM_023514	P1236	2310002A08Rik| AW322516| mg637| Mrp-S9| S9mt	mitochondrial ribosomal protein S9	Mrps9
199	Gpr45	1	1	1	1	1	1	1	1	0	0	0	0	0	0	0	0	0	0	0	0	0	0	0	0	0	0	0	0	93690					Gpr45	chr1	42952872	43035449	3860	+	NM_053107	P23511	9230112G11Rik| AW046772	G protein-coupled receptor 45	Gpr45
200	Tgfbrap1	0.93685	0.905361	0.953383	1.01765	0.441553	0.335557	0.650551	0.894113	6.86458	6.77047	6.72115	6.79571	6.87738	6.85167	6.8683	6.66553	6.59684	6.83558	6.6561	6.92299	109	123	113	93	109	113	87	134	73122					Tgfbrap1	chr1	43047269	43098622	5538	-	NM_001013025	P26804	3110018K12Rik| AU024090| AU042859| AW742551| Trap1	transforming growth factor, beta receptor associated protein 1	Tgfbrap1
201	AI597479	0.896648	1.10578	0.788047	0.878881	0.256198	0.141891	0.10136	0.292869	6.3192	6.16181	6.46426	5.97555	6.38051	6.25517	6.08027	6.239	6.45	6.47838	6.07953	5.8635	77	81	65	69	98	88	58	64	98404			#E0FFFF,black		AI597479	chr1	43098710	43115946	3457	+	NM_133818	P9081		expressed sequence AI597479	AI597479
202	Fhl2	1.01534	1.03152	0.709815	0.699089	0.839936	0.462984	0.0135488	0.0397001	14.0106	14.0326	14.0554	13.5161	13.9679	14.0521	14.1157	13.9444	14.0822	14.028	13.4797	13.5516	14977	18251	17315	14595	19703	16673	9965	13379	14200			#E0FFFF,black	#E0FFFF,black	Fhl2	chr1	43123071	43196761	1677	-	NM_010212	P19173	FHL-2| SLIM-3| SLIM3	four and a half LIM domains 2	Fhl2
203	Nck2	1.26116	1.0397	1.60175	1.27006	0.356284	0.869264	0.245176	0.383044	5.76899	6.10374	5.82516	6.44864	5.42387	6.04729	6.16436	6.04046	5.81462	5.83563	6.14677	6.69814	39	70	69	60	63	56	61	114	17974	#FFE4c3,black		#FFA07A,black	#FFE4c3,black	Nck2	chr1	43445751	43570518	2775	+	NM_010879	P22843	4833426I10Rik| Grb4| Nck-2| NCKbeta	non-catalytic region of tyrosine kinase adaptor protein 2	Nck2
204	1500015O10Rik	2.0983	1.08667	1.3486	0.642713	0.256527	0.62098	0.40252	0.423122	3.30553	4.37475	3.42544	3.73699	3.10387	3.48243	4.78299	3.80328	3.51961	3.3247	3.36845	4.03029	7	11	26	12	12	9	8	17	78896	#FF6347,black		#FFE4c3,black	#B0E0E6,black	1500015O10Rik	chr1	43730602	43742564	888	+	NM_024283	P16805	Ecrg4	RIKEN cDNA 1500015O10 gene	1500015O10Rik
205	Uxs1	1.03215	0.943898	0.618853	0.599577	0.929866	0.887718	0.343744	0.0719636	3.01296	3.05861	2.92966	2.32063	3.39769	2.48676	3.19907	2.90298	2.63801	3.17215	2.1961	2.43525	9	5	8	6	6	8	3	5	67883			#B0E0E6,black	#B0E0E6,black	Uxs1	chr1	43750231	43827708	1263	-	NM_026430	P20751	1600025I13Rik| AI451869| AI649125| AW550562	UDP-glucuronate decarboxylase 1	Uxs1
206	Tpp2	0.98053	0.973788	1.08957	1.1112	0.804146	0.80132	0.444455	0.246263	8.08747	8.0591	8.04915	8.21123	7.98604	8.18223	8.04143	8.07657	7.95544	8.13714	8.12086	8.29627	236	311	256	249	281	280	242	349	22019					Tpp2	chr1	43934007	44002971	4649	+	NM_009418	P9900	TPP-2| TppII	tripeptidyl peptidase II	Tpp2
207	Mettl21c	0.611643	0.59717	0.401877	0.657045	0.340632	0.316814	0.121689	0.427277	1.32958	0.620339	0.585791	0.0144024	1.62845	0.952167	0.00540168	1.05013	0	1.00124	0.0286624	0	2	1	0	1	0	1	0	0	433294	#B0E0E6,black	#B0E0E6,black	#87CEEB,black	#B0E0E6,black	Mettl21c	chr1	44009408	44020006	1086	-	NM_001013799	P12657	A530098C11Rik	methyltransferase like 21C	Mettl21c
208	Tex30	1.13516	0.708559	0.84994	0.748741	0.799983	0.630486	0.778336	0.0194145	5.65568	5.83857	5.15864	5.42111	4.74896	6.20816	5.78915	5.88636	4.60597	5.55725	5.44276	5.39913	24	78	53	54	27	46	37	46	75623		#E0FFFF,black		#E0FFFF,black	Tex30	chr1	44086617	44102388	1265	-	NM_029368	P15841	1700029F09Rik| 3110030D08Rik	testis expressed 30	Tex30
209	Kdelc1	0.947774	0.884018	0.901158	0.950815	0.754236	0.39607	0.137233	0.780705	6.30403	6.22664	6.12617	6.15388	6.26554	6.34151	5.99022	6.42972	5.94378	6.28807	6.10274	6.20326	71	86	61	79	69	77	59	81	72050					Kdelc1	chr1	44106546	44118773	2324	-	NM_023645	P18481	1810049A15Rik| 5730416C13Rik| EP58| Kdel1	KDEL (Lys-Asp-Glu-Leu) containing 1	Kdelc1
210	Bivm	0.734099	0.653767	0.735207	1.00151	0.0492307	0.00906146	0.172024	0.994325	5.76351	5.31756	5.15036	5.31973	5.79168	5.73478	5.42731	5.19876	5.20809	5.09023	5.54672	5.05025	51	56	41	33	41	33	40	36	246229	#E0FFFF,black	#B0E0E6,black	#E0FFFF,black		Bivm	chr1	44119968	44144771	3571	+	NM_144558	P11274	AI854267	basic, immunoglobulin-like variable motif containing	Bivm
211	Ercc5	1.26684	0.94002	1.06835	0.843317	0.258377	0.397654	0.361747	0.349076	7.28841	7.62964	7.19917	7.38379	7.36364	7.20903	7.80331	7.43217	7.2252	7.17266	7.4146	7.3523	153	158	217	159	169	143	148	181	22592	#FFE4c3,black				Ercc5	chr1	44147744	44181260	4010	+	NM_011729	P18768	Xpg	excision repair cross-complementing rodent repair deficiency, complementation group 5	Ercc5
212	Mettl21e	0.739576	0.287529	0.916921	1.23979	0.264761	0.0197419	0.908258	0.80887	1.7987	1.36347	0.000479386	1.67357	1.6441	1.93832	1.60699	1.07033	0	0.000958614	2.42762	0	2	3	2	1	0	0	4	0	403183	#E0FFFF,black	#87CEEB,black			Mettl21e	chr1	44204070	44218931	3181	-	NM_207281	P5313	4832428D23Rik| Gm991	methyltransferase like 21E	Mettl21e
213	Gulp1	1.15455	0.866963	0.968452	0.838814	0.588492	0.30319	0.708193	0.518951	5.44109	5.64842	5.23513	5.39484	5.52058	5.35697	5.91604	5.31959	5.09814	5.36024	5.32426	5.46214	42	43	58	36	38	40	34	48	70676					Gulp1	chr1	44551671	44796836	2976	+	NM_028450	P25337	3110030A04Rik| 5730529O06Rik| CED-6| Ced6| GULP| Gulp-2	GULP, engulfment adaptor PTB domain containing 1	Gulp1
214	4930521E06Rik	0.613935	0.7793	0.813197	1.32457	0.277477	0.315565	0.391835	0.443504	1.31033	0.606492	0.950585	1.01201	1.05214	1.52926	1.01937	0.0258485	0.897832	1.00148	1.10411	0.913626	1	2	1	0	1	1	1	1	75066	#B0E0E6,black	#E0FFFF,black		#FFE4c3,black	4930521E06Rik	chr1	44739675	44744949	906	-	NR_040602			RIKEN cDNA 4930521E06 gene	4930521E06Rik
215	Col3a1	2.51232	2.3822	2.7301	1.08668	0.11081	0.0567733	0.00878447	0.718807	10.9211	12.2501	12.1734	12.3701	11.1392	10.6642	12.5242	11.9116	11.9771	12.3462	12.3728	12.3673	2107	1743	5745	3566	4579	5196	4627	5886	12825	#FF6347,black	#FF6347,black	#FF6347,black		Col3a1	chr1	45311538	45349706	5564	+	NM_009930	P17866	AW550625| Col3a-1| Tsk-2| Tsk2	collagen, type III, alpha 1	Col3a1
216	Col5a2	1.7791	1.6148	1.83574	1.03184	0.0785273	0.080587	0.0207322	0.809233	7.94118	8.77232	8.63253	8.81754	8.09808	7.7651	8.92735	8.59861	8.49559	8.7576	8.84999	8.78434	255	233	474	358	409	431	402	490	12832	#FFA07A,black	#FFA07A,black	#FFA07A,black		Col5a2	chr1	45374331	45503282	6615	-	NM_007737	P5846	1110014L14Rik	collagen, type V, alpha 2	Col5a2
217	Wdr75	1.0625	0.863403	0.945869	0.890226	0.723088	0.559491	0.653674	0.576426	6.43159	6.51906	6.2197	6.3513	6.48784	6.37306	6.30246	6.70735	5.85515	6.51046	6.19732	6.49043	83	88	76	96	65	90	63	99	73674					Wdr75	chr1	45795501	45823613	2612	+	NM_028599	P24619	1300003A18Rik| 2410118I19Rik| C77608	WD repeat domain 75	Wdr75
218	Slc40a1	0.815559	0.821348	0.706207	0.865917	0.365542	0.361923	0.131234	0.411532	6.61873	6.32459	6.3348	6.1169	6.78002	6.43712	6.12355	6.50102	6.15516	6.49452	6.10529	6.12841	102	92	67	83	80	89	59	77	53945			#E0FFFF,black		Slc40a1	chr1	45908070	45925594	3380	-	NM_016917	P10296	Dusg| Fpn1| IREG1| MTP| MTP1| Ol5| Pcm| Slc11a3| Slc39a1	solute carrier family 40 (iron-regulated transporter), member 1	Slc40a1
219	Stk-ps2	1.00052	0.999002	1.54232	1.54151	0.724285	0.433904	0.423379	0.423751	0.00148239	0.0022394	4.21655e-05	0.626585	0.00296326	0	0.0011041	0.00337379	0	8.43298e-05	1.06199	0	0	0	0	0	0	0	1	0	212225			#FFA07A,black	#FFA07A,black	Stk-ps2	chr1	46020415	46030437	3483	-	NR_037690		4930509O22| EG212225| Gm4776	serine/threonine kinase 2	Stk-ps2
220	Dnah7b	1.68057	0.771071	0.868654	0.516882	0.167355	0.603297	0.780399	0.182144	3.06625	3.8152	2.69119	2.86311	2.68162	3.36962	3.6144	3.99144	3.15513	2.00314	3.33944	2.14715	5	10	11	14	9	3	8	4	227058	#FFA07A,black	#E0FFFF,black		#B0E0E6,black	Dnah7b	chr1	46066738	46373550	12318	+	NM_001160386	P23386	Dnahc7b| Gm107	dynein, axonemal, heavy chain 7B	Dnah7b
221	Slc39a10	1.03181	1.40856	1.37046	1.32822	0.843977	0.0635243	0.153432	0.160509	6.03639	6.08156	6.53061	6.49105	6.1845	5.87132	6.20563	5.94582	6.535	6.52621	6.61627	6.35394	67	62	71	56	104	91	85	90	227059		#FFE4c3,black	#FFE4c3,black	#FFE4c3,black	Slc39a10	chr1	46807544	46853509	4961	-	NM_172653	P26436	2900042E17Rik| 5430433I10| mKIAA1265	solute carrier family 39 (zinc transporter), member 10	Slc39a10
222	Tmeff2	0.609232	0.233429	0.506542	0.831444	0.287888	0.0107421	0.0168404	0.742743	2.5831	1.86816	0.484153	1.60185	2.64638	2.51691	1.02895	2.39528	0.845161	0.00153393	1.7295	1.46181	5	5	1	4	1	0	2	2	56363	#B0E0E6,black	#00BFFF,black	#B0E0E6,black		Tmeff2	chr1	50927523	51187270	3339	+	NM_019790	P18130	4832418D20Rik| 7630402F16Rik| TR-2	transmembrane protein with EGF-like and two follistatin-like domains 2	Tmeff2
223	9330175M20Rik	1.50908	1.99312	1.5523	1.02864	0.418743	0.424214	0.425462	0.959323	0.00583461	0.599504	1.00087	0.640239	0.0116457	0	1.01518	0.013255	0	1.58612	1.08214	0	0	0	1	0	0	2	1	0	442821	#FFA07A,black	#FFA07A,black	#FFA07A,black		9330175M20Rik	chr1	51218386	51333779	2552	-	NR_045151			RIKEN cDNA 9330175M20 gene	9330175M20Rik
224	Sdpr	1.07687	1.45508	1.15716	1.07456	0.294505	0.0912464	0.152799	0.247689	11.9471	12.0539	12.4882	12.1577	12.0199	11.8703	12.0306	12.0769	12.6192	12.344	12.2146	12.0983	3881	4022	4080	3999	7146	5188	4146	4885	20324		#FFE4c3,black			Sdpr	chr1	51289126	51302960	3055	+	NM_138741	P18810		serum deprivation response	Sdpr
225	Nabp1	1.04569	1.3146	1.13326	1.08374	0.90995	0.0738062	0.281014	0.82443	7.36003	7.42449	7.75465	7.5405	7.22727	7.4816	6.84407	7.83725	7.7783	7.73061	7.57052	7.50985	139	191	111	211	248	211	165	202	109019		#FFE4c3,black			Nabp1	chr1	51469488	51478399	2838	-	NM_028696	P2124	4930434H03Rik| 4930442A21Rik| 4930488J04Rik| 4933440J18Rik| 5830411E10Rik| AI852561| Nbp1| Obfc2a| Ssb2	nucleic acid binding protein 1	Nabp1
226	Myo1b	1.32522	1.11013	1.46927	1.1087	0.0174706	0.186172	0.012585	0.0458574	7.37677	7.783	7.5275	7.93187	7.43753	7.31334	7.79045	7.77552	7.48097	7.57258	7.96219	7.90089	161	170	215	202	202	189	217	265	17912	#FFE4c3,black		#FFE4c3,black		Myo1b	chr1	51749758	51915978	5053	-	NM_001161817	P1260	AA406997| MIH-L| MMIa	myosin IB	Myo1b
227	Stat4	0.410298	0.408452	0.410894	1.00145	0.422253	0.421049	0.422645	0.843248	1.29189	0.00662989	0.000124962	0.00872337	0.00876887	1.96009	0.00327034	0.00998162	0	0.000249913	0.0173943	0	0	3	0	0	0	0	0	0	20849	#87CEEB,black	#87CEEB,black	#87CEEB,black		Stat4	chr1	51987148	52107189	3151	+	NM_001308266	P5657		signal transducer and activator of transcription 4	Stat4
228	Stat1	0.985294	0.717356	1.05182	1.06751	0.928992	0.102866	0.821772	0.814624	6.0164	5.99503	5.53716	6.08928	6.0257	6.00704	5.76376	6.19429	5.72226	5.32477	5.78131	6.34293	60	68	52	67	59	39	47	89	20846		#E0FFFF,black			Stat1	chr1	52119438	52161865	5405	+	NM_001205314	P16907	2010005J02Rik| AA408197	signal transducer and activator of transcription 1	Stat1
229	Gls	0.935714	1.13684	1.1024	1.17813	0.34274	0.127755	0.444076	0.224953	8.65832	8.56246	8.84334	8.79896	8.73009	8.58278	8.57891	8.54582	8.86661	8.8197	8.66824	8.91881	396	411	372	345	529	450	354	538	14660					Gls	chr1	52163450	52233232	7487	-	NM_001081081	P10397	6330442B14| AI314027| B230365M23Rik	glutaminase	Gls
230	Nab1	0.987643	0.999917	0.954883	0.96683	0.91034	0.999433	0.68589	0.540104	7.80946	7.79153	7.80935	7.74286	7.93568	7.67114	7.74312	7.83836	7.87785	7.73743	7.78842	7.69581	228	218	208	211	266	212	192	230	17936					Nab1	chr1	52455849	52500448	5088	-	NM_008667	P5933		Ngfi-A binding protein 1	Nab1
231	Tmem194b	1.32222	1.17221	1.52853	1.15603	0.395008	0.710002	0.263393	0.495406	3.36668	3.76964	3.59591	3.97883	2.91346	3.71105	3.61876	3.90623	3.92269	3.17273	4.16644	3.76311	6	13	11	13	16	8	15	14	227094	#FFE4c3,black		#FFA07A,black		Tmem194b	chr1	52630705	52651919	3463	+	NM_001142647	P18887	5330401P04Rik| 9830163O08| Nemp2	transmembrane protein 194B	Tmem194b
232	Mfsd6	1.24098	1.19944	1.18563	0.955397	0.43212	0.287397	0.337026	0.820943	6.83247	7.14396	7.09484	7.07813	6.6224	7.01581	6.88139	7.36602	7.13078	7.05798	7.00313	7.14943	91	138	114	152	158	132	111	157	98682					Mfsd6	chr1	52656305	52727318	5871	-	NM_133829	P20163	2210010L05Rik| 9630025I22Rik| AI836200| AW212394| MMR2	major facilitator superfamily domain containing 6	Mfsd6
233	Inpp1	1.05389	1.1471	1.01899	0.966882	0.831268	0.443611	0.902917	0.872126	5.70466	5.78039	5.90265	5.7318	5.87616	5.50998	6.0118	5.50462	6.01225	5.78404	5.80755	5.65184	54	48	62	41	72	54	48	55	16329					Inpp1	chr1	52789420	52817688	1774	-	NM_008384	P7969	2300002C06Rik| AV137389	inositol polyphosphate-1-phosphatase	Inpp1
234	Hibch	0.872319	0.859544	0.864912	0.991509	0.19012	0.42785	0.431465	0.959878	7.64618	7.44911	7.42782	7.43681	7.72536	7.5624	7.39337	7.50278	7.18984	7.63205	7.20931	7.63327	197	202	163	167	165	197	128	220	227095					Hibch	chr1	52845046	52920860	1704	+	NM_146108	P16310	2610509I15Rik| HIBYL-COA-H	3-hydroxyisobutyryl-Coenzyme A hydrolase	Hibch
235	1700019D03Rik	1.67738	4.3166	1.60242	0.955313	0.315458	0.0287277	0.268129	0.869981	0.635859	1.38206	2.74576	1.31611	1.07569	0	1.0282	1.666	2.88903	2.58667	1.15033	1.46479	1	0	1	2	7	5	1	2	67080	#FFA07A,black	#FF4500,black	#FFA07A,black		1700019D03Rik	chr1	52925127	52952840	834	-	NM_144953	P21146	2410136C24Rik| AA410151| smAKAP	RIKEN cDNA 1700019D03 gene	1700019D03Rik
236	Mstn	0.6827	1.32132	0.992411	1.45366	0.421028	0.418782	0.987742	0.414149	0.559462	0.00878565	0.961438	0.548472	0.0116175	0.955576	0.00433474	0.0132229	0.920596	1.00116	0.0230283	0.932803	0	1	0	0	1	1	0	1	17700	#E0FFFF,black	#FFE4c3,black		#FFE4c3,black	Mstn	chr1	53061663	53068079	2682	+	NM_010834	P3455	Cmpt| Gdf8	myostatin	Mstn
237	1700019A02Rik	1	1	1	1	1	1	1	1	0	0	0	0	0	0	0	0	0	0	0	0	0	0	0	0	0	0	0	0	69397					1700019A02Rik	chr1	53158577	53187617	627	-	NM_027070	P547		RIKEN cDNA 1700019A02 gene	1700019A02Rik
238	Pms1	0.579907	0.408312	0.708969	1.22256	0.480577	0.344632	0.629304	0.737876	4.54771	3.7616	3.25545	4.05151	5.07637	3.70453	4.20234	3.12382	2.34303	3.81	3.37791	4.5089	31	13	17	7	5	13	8	24	227099	#B0E0E6,black	#87CEEB,black	#E0FFFF,black		Pms1	chr1	53189189	53296996	3030	-	NM_153556	P22132		postmeiotic segregation increased 1 (S. cerevisiae)	Pms1
239	Ormdl1	0.637879	0.90293	0.887128	1.39075	0.147446	0.626973	0.393748	0.176437	5.1558	4.50715	5.00848	4.98301	5.00035	5.29611	4.20873	4.7543	4.77146	5.212	4.94514	5.01991	29	41	17	24	30	36	26	35	227102	#B0E0E6,black			#FFE4c3,black	Ormdl1	chr1	53297095	53310245	1846	+	NM_145517	P10410	C730042F17Rik	ORM1-like 1 (S. cerevisiae)	Ormdl1
240	Osgepl1	0.707977	0.793949	0.589319	0.832398	0.000343026	0.00161141	0.0161997	0.152972	8.07507	7.57684	7.74218	7.31219	8.06735	8.08274	7.57502	7.57866	7.75365	7.73063	7.17718	7.43563	250	290	185	176	244	211	125	192	72085	#E0FFFF,black	#E0FFFF,black	#B0E0E6,black		Osgepl1	chr1	53313624	53326342	2330	+	NM_001285839	P21905	2610001M19Rik| AA416452	O-sialoglycoprotein endopeptidase-like 1	Osgepl1
241	Asnsd1	0.748383	0.938	0.720606	0.962884	0.0101477	0.0601844	0.0171992	0.550846	8.31683	7.89868	8.22449	7.84412	8.33955	8.29375	7.93675	7.85958	8.22228	8.22671	7.77532	7.90978	302	336	238	214	338	298	190	267	70396	#E0FFFF,black		#E0FFFF,black		Asnsd1	chr1	53344617	53352752	2555	-	NM_133728	P22138	2210409M21Rik	asparagine synthetase domain containing 1	Asnsd1
242	Dnah7a	1.54257	0.940719	1.81424	1.17611	0.384957	0.905639	0.454963	0.813322	0.998384	1.62372	0.91022	1.85775	1.0639	0.929749	2.02144	1.07278	1.4636	0.00103202	2.43064	0.893369	1	1	3	1	2	0	4	1	627872	#FFA07A,black		#FFA07A,black		Dnah7a	chr1	53397002	53706784	12272	-	NM_001252070	P8223	Dnahc7| Dnahc7a| Gm992	dynein, axonemal, heavy chain 7A	Dnah7a
243	Stk17b	0.900552	1.07294	1.25162	1.38984	0.0839026	0.670684	0.222398	0.135597	5.92584	5.77472	6.02741	6.24963	5.95431	5.8968	5.73665	5.81181	5.81556	6.21209	6.07528	6.40517	57	63	51	51	63	73	58	93	98267			#FFE4c3,black	#FFE4c3,black	Stk17b	chr1	53755512	53785215	3278	-	NM_133810	P22428	3110009A03Rik| AI120141| Drak2	serine/threonine kinase 17b (apoptosis-inducing)	Stk17b
244	Hecw2	1.07069	1.11297	1.15406	1.07787	0.736306	0.338243	0.13127	0.675704	6.38006	6.47859	6.53448	6.58677	6.28756	6.46698	6.226	6.69348	6.44651	6.61738	6.58584	6.58771	72	94	72	95	98	97	83	106	329152					Hecw2	chr1	53806874	54195034	11474	-	NM_001001883	P21852	A730039N16Rik| D030049F17Rik| Gm971| mKIAA1301| Nedl2	HECT, C2 and WW domain containing E3 ubiquitin protein ligase 2	Hecw2
245	Ccdc150	0.744858	0.723483	0.424485	0.569887	0.382991	0.0232859	0.0243573	0.324617	3.38759	2.96263	2.92062	2.15137	3.39927	3.37581	3.35079	2.42995	2.83397	3.00236	1.80269	2.43198	9	10	9	4	7	7	2	5	78016	#E0FFFF,black	#E0FFFF,black	#87CEEB,black	#B0E0E6,black	Ccdc150	chr1	54250683	54368727	3807	+	NM_030025	P19714	4930511H11Rik	coiled-coil domain containing 150	Ccdc150
246	Gtf3c3	1.16875	1.08006	1.05097	0.899226	0.0329909	0.356832	0.753592	0.488177	5.18548	5.41045	5.29659	5.2572	5.22499	5.14486	5.39214	5.42852	5.37637	5.21214	5.43642	5.05253	34	37	40	39	46	36	37	36	98488					Gtf3c3	chr1	54397581	54438971	3005	-	NM_001033194	P18831	TF3C-gamma| TFIIIC102	general transcription factor IIIC, polypeptide 3	Gtf3c3
247	Pgap1	0.802657	1.25671	1.03074	1.28416	0.397246	0.194286	0.740496	0.303356	6.12584	5.8087	6.45549	6.16952	6.00417	6.23804	6.08002	5.47424	6.32819	6.57246	6.17123	6.1678	59	80	65	40	90	94	62	79	241062		#FFE4c3,black		#FFE4c3,black	Pgap1	chr1	54473000	54557684	10579	-	NM_001163314	P25336	5033403E17Rik| 9030223K07Rik| A530084K22| D230012E17Rik| oto	post-GPI attachment to proteins 1	Pgap1
248	Ankrd44	1.70215	1.43636	1.6357	0.96096	0.0621191	0.0874777	0.123733	0.848762	6.16452	6.93188	6.68693	6.87443	6.18721	6.14147	7.07919	6.7678	6.81873	6.54188	6.63861	7.07706	67	75	131	100	127	92	86	149	329154	#FFA07A,black	#FFE4c3,black	#FFA07A,black		Ankrd44	chr1	54645340	54926387	6140	-	NM_001081433	P14985	4930444A19Rik| A130096K20| E130014H08Rik| PP6-ARS-B	ankyrin repeat domain 44	Ankrd44
249	Sf3b1	1.14614	0.923012	1.01892	0.889	0.0236699	0.197256	0.69088	0.103858	10.1492	10.346	10.0336	10.1762	10.1647	10.1336	10.3712	10.3204	10.0933	9.97139	10.2314	10.1189	1072	1206	1291	1183	1240	1001	1048	1238	81898					Sf3b1	chr1	54985170	55027478	6191	-	NM_031179	P7710	155kDa| 2810001M05Rik| AA409119| Prp10| SAP155| SF3b155| TA-8| Targ4	splicing factor 3b, subunit 1	Sf3b1
250	Coq10b	0.835478	0.718235	0.811884	0.97176	0.0322608	0.0104106	0.115681	0.786873	7.03785	6.77852	6.56038	6.73719	7.0377	7.03799	6.8299	6.72525	6.50097	6.61744	6.60667	6.85688	122	140	110	97	102	97	84	128	67876		#E0FFFF,black			Coq10b	chr1	55052770	55072702	1733	+	NM_026424	P16547	1500041J02Rik| 1700030I21Rik| 9530077A17Rik| AV002237| AW742641	coenzyme Q10B	Coq10b
251	Hspd1	0.917185	1.4151	1.07936	1.17682	0.380775	0.0339148	0.242781	0.113772	11.8049	11.6802	12.3058	11.9151	11.7367	11.87	11.5857	11.7689	12.369	12.2396	11.8955	11.9344	3189	4021	2997	3230	6008	4826	3323	4360	15510		#FFE4c3,black			Hspd1	chr1	55077834	55087932	2332	-	NM_010477	P4247	60kDa| Hsp60	heat shock protein 1 (chaperonin)	Hspd1
252	Hspe1	0.851453	1.05774	0.782918	0.919508	0.441504	0.735337	0.248461	0.475908	8.57278	8.34078	8.65377	8.21972	8.36404	8.7551	8.20087	8.46831	8.56498	8.73741	8.22522	8.21419	307	463	286	327	429	425	260	330	15528			#E0FFFF,black		Hspe1	chr1	55088148	55091317	768	+	NM_008303	P25234	10kDa| Hsp10| mt-cpn10	heat shock protein 1 (chaperonin 10)	Hspe1
253	Mob4	1.041	1.41814	1.17109	1.12496	0.692686	0.00883855	0.0401082	0.255708	9.76953	9.8275	10.2735	9.99738	9.71766	9.8196	9.70833	9.93757	10.2552	10.2916	9.99591	9.99885	786	970	815	907	1387	1250	890	1139	19070		#FFE4c3,black			Mob4	chr1	55131245	55154899	2826	+	NM_025283	P25033	2610109B12Rik| Mobkl3| Phocn| Prei3	MOB family member 4, phocein	Mob4
254	Rftn2	0.823641	0.924787	0.974515	1.18318	0.234119	0.559176	0.837975	0.130929	6.64616	6.36624	6.53335	6.60891	6.7814	6.49691	6.42809	6.30162	6.46061	6.6026	6.53472	6.67947	102	96	83	72	99	96	80	113	74013					Rftn2	chr1	55170160	55226782	3676	-	NM_028713	P20853	2700010E02Rik| 3222401M22Rik	raftlin family member 2	Rftn2
255	Mars2	0.679002	0.822098	0.739673	1.08935	0.201115	0.279946	0.141672	0.689947	5.50863	4.95012	5.22602	5.07359	5.34122	5.65863	5.2049	4.64049	5.31431	5.13196	5.05351	5.0934	37	53	35	22	44	34	28	37	212679	#E0FFFF,black		#E0FFFF,black		Mars2	chr1	55237177	55240058	2882	+	NM_175439	P21288	C730026E21Rik| MetRS	methionine-tRNA synthetase 2 (mitochondrial)	Mars2
256	Boll	1	1	1	1	1	1	1	1	0	0	0	0	0	0	0	0	0	0	0	0	0	0	0	0	0	0	0	0	75388					Boll	chr1	55300069	55363469	1258	-	NM_001113367	P23975	4930554P13Rik| 4930597B14Rik	bol, boule-like (Drosophila)	Boll
257	Plcl1	0.819016	0.838075	0.925906	1.13051	0.476679	0.31806	0.407572	0.657687	6.05515	5.76711	5.8003	5.94408	5.97772	6.12863	5.35916	6.08477	5.59506	5.97994	5.86657	6.01764	58	74	39	62	54	62	50	71	227120					Plcl1	chr1	55405946	55754285	6555	+	NM_001114663	P26055	C230017K02Rik| PLC-L| PLC-L1| PLCE| PLCL| PLDL1| PRIP| PRIP-1	phospholipase C-like 1	Plcl1
258	9130227L01Rik	1	1	1	1	1	1	1	1	0	0	0	0	0	0	0	0	0	0	0	0	0	0	0	0	0	0	0	0	329159					9130227L01Rik	chr1	55931241	55972098	1906	+	NR_045837			RIKEN cDNA 9130227L01 gene	9130227L01Rik
259	1700003I22Rik	1	1	1	1	1	1	1	1	0	0	0	0	0	0	0	0	0	0	0	0	0	0	0	0	0	0	0	0	69356					1700003I22Rik	chr1	56018978	56020203	830	+	NR_126076			RIKEN cDNA 1700003I22 gene	1700003I22Rik
260	Hsfy2	1	1	1	1	1	1	1	1	0	0	0	0	0	0	0	0	0	0	0	0	0	0	0	0	0	0	0	0	71066					Hsfy2	chr1	56636051	56637451	1401	-	NM_027661	P1792	4933413G11Rik| Hspy2l	heat shock transcription factor, Y-linked 2	Hsfy2
261	Satb2	0.473741	0.860655	0.585896	1.23674	0.346599	0.706841	0.506283	0.843009	2.47161	1.39378	2.25511	1.70032	2.87059	1.91823	0.0235416	2.08368	2.18288	2.32391	2.4593	0	6	3	0	3	4	4	4	0	212712	#87CEEB,black		#B0E0E6,black		Satb2	chr1	56793981	56971334	5286	-	NM_139146	P15153	mKIAA1034	special AT-rich sequence binding protein 2	Satb2
262	9130024F11Rik	2.0117	0.998017	1.00202	0.498096	0.421657	0.433901	0.700291	0.422428	0.00294744	1.01136	8.38582e-05	0.00585686	0.00588888	0	1.59787	0.00670402	0	0.000167711	0.01169	0	0	0	2	0	0	0	0	0	329160	#FF6347,black			#87CEEB,black	9130024F11Rik	chr1	56971469	56975196	1242	+	NR_024326		B530002L08| EG329160	RIKEN cDNA 9130024F11 gene	9130024F11Rik
263	BC055402	1.0041	0.65327	1.7109	1.70391	0.994096	0.422754	0.588429	0.590564	0.614455	0.620365	0.00020692	1.38921	1.04402	0	0.00541233	1.05017	0	0.000413811	2.08362	0	1	0	0	1	0	0	3	0	407809		#B0E0E6,black	#FFA07A,black	#FFA07A,black	BC055402	chr1	57200645	57214996	3304	-	NR_037990			cDNA sequence BC055402	BC055402
264	4930558J18Rik	0.741781	0.490242	0.493178	0.664857	0.693475	0.422682	0.424912	0.422009	1.02856	0.597625	0.000125205	0.00874033	1.62292	0	1.01399	0.010001	0	0.000250399	0.017428	0	2	0	1	0	0	0	0	0	75323	#E0FFFF,black	#87CEEB,black	#87CEEB,black	#B0E0E6,black	4930558J18Rik	chr1	57359222	57377544	2052	-	NR_037999			RIKEN cDNA 4930558J18 gene	4930558J18Rik
265	1700066M21Rik	1.31589	0.891684	0.821727	0.624465	0.673196	0.835417	0.787662	0.516609	3.48162	3.87766	3.31623	3.19835	3.98786	2.69489	3.2048	4.33471	2.98198	3.58742	2.2366	3.77034	14	6	8	18	8	11	3	14	73467	#FFE4c3,black			#B0E0E6,black	1700066M21Rik	chr1	57377620	57385422	3007	+	NM_028546	P7053	AI428479	RIKEN cDNA 1700066M21 gene	1700066M21Rik
266	Tyw5	0.9672	1.12584	0.837651	0.866058	0.850812	0.267888	0.00983793	0.489601	5.33384	5.28572	5.50484	5.07826	5.34256	5.32506	5.03622	5.49837	5.60695	5.39495	5.10394	5.05211	37	42	31	41	54	41	29	36	68736					Tyw5	chr1	57388244	57406674	1559	-	NM_001302964	P8211	1110034B05Rik	tRNA-yW synthesizing protein 5	Tyw5
267	9430016H08Rik	1.2364	0.809225	0.903513	0.730758	0.372581	0.0873166	0.530577	0.300451	7.09936	7.40552	6.79398	6.95298	7.14077	7.05674	7.62725	7.1434	6.6964	6.88537	6.73818	7.13991	131	142	192	130	117	117	92	156	68115				#E0FFFF,black	9430016H08Rik	chr1	57406548	57415958	1325	+	NM_001081181	P17356	AA409999| C78988	RIKEN cDNA 9430016H08 gene	9430016H08Rik
268	Spats2l	1.2723	0.728016	1.06568	0.837604	0.313116	0.301174	0.766834	0.105635	6.66201	7.00945	6.20405	6.75379	6.91532	6.35455	6.92986	7.08487	6.11473	6.28817	6.71811	6.7886	112	87	118	125	78	77	91	122	67198	#FFE4c3,black	#E0FFFF,black			Spats2l	chr1	57774861	57948397	6372	+	NM_144882	P14803	2810022L02Rik| A230104H11Rik| AA987173| AI480531| AI842453| AW413586	spermatogenesis associated, serine-rich 2-like	Spats2l
269	Kctd18	1.09531	0.918133	1.05323	0.961583	0.700336	0.671766	0.769006	0.798892	5.99092	6.12225	5.86769	6.06573	5.74217	6.20301	6.30133	5.91776	5.9467	5.7841	6.07547	6.05593	49	78	76	55	69	54	58	73	51960					Kctd18	chr1	57955101	57970084	2923	-	NR_027630		4932411A20Rik| 6530404F10Rik	potassium channel tetramerisation domain containing 18	Kctd18
270	Sgol2a	1.34025	0.599971	1.11288	0.830351	0.148186	0.124366	0.00757126	0.264898	6.78138	7.20388	6.04434	6.93567	6.78309	6.77967	7.03512	7.35495	5.60987	6.37781	6.94833	6.9229	102	117	127	151	55	82	107	134	68549	#FFE4c3,black	#B0E0E6,black			Sgol2a	chr1	57985340	58025897	5036	+	NM_001177867	P5409	1110007N04Rik| 4932411A20Rik| 5730576N04Rik| AU018846| AV008062| D1Ertd8e| Sgol2| Tripin	shugoshin-like 2a (S. pombe)	Sgol2a
271	Aox1	0.553967	0.407937	0.478288	0.863388	0.0182152	0.018674	0.0236042	0.477714	6.22573	5.37361	4.93215	5.16169	6.27827	6.17121	5.49463	5.24149	5.17026	4.64682	5.36581	4.92385	72	76	43	34	40	24	35	33	11761	#B0E0E6,black	#87CEEB,black	#87CEEB,black		Aox1	chr1	58029969	58106410	4382	+	NM_009676	P1837	AI196512| AI255253| Ao| Aox-1| Aox-2| Aox2| Moro| Ro	aldehyde oxidase 1	Aox1
272	Aox3	0.55397	0.325039	0.280212	0.505824	0.025749	0.0826899	0.0409529	0.241392	3.08268	2.23056	1.46136	1.24726	3.06545	3.0997	2.02964	2.40688	2.17181	0.00212549	0.143267	1.86529	7	8	3	4	4	0	0	3	71724	#B0E0E6,black	#87CEEB,black	#87CEEB,black	#B0E0E6,black	Aox3	chr1	58113136	58200452	4360	+	NM_023617	P18400	1200011D03Rik| AI326299| Aoh1| Aoh2	aldehyde oxidase 3	Aox3
273	Aox4	1.00104	0.998015	2.07049	2.06833	0.724307	0.433901	0.423384	0.42376	0.0029506	0.00445615	8.39481e-05	1.05292	0.00589519	0	0.00219758	0.0067112	0	0.000167891	1.6551	0	0	0	0	0	0	0	2	0	71872			#FF6347,black	#FF6347,black	Aox4	chr1	58210397	58268596	4972	+	NM_023631	P8249	2310003G12Rik| Aoh2	aldehyde oxidase 4	Aox4
274	Aox2	1	1	1	1	1	1	1	1	0	0	0	0	0	0	0	0	0	0	0	0	0	0	0	0	0	0	0	0	213043					Aox2	chr1	58278326	58379264	4776	+	NM_001008419	P16570	Aoh3| Aox3l1	aldehyde oxidase 2	Aox2
275	Bzw1	1.20616	0.9656	1.11448	0.923983	0.176185	0.643458	0.0965265	0.477934	9.5058	9.77623	9.4553	9.66217	9.48749	9.52388	9.8906	9.652	9.35879	9.54575	9.61443	9.70838	670	790	925	744	745	745	683	931	66882					Bzw1	chr1	58393136	58406548	2833	+	NM_025824	P21623	1200015E15Rik| mKIAA0005	basic leucine zipper and W2 domains 1	Bzw1
276	Clk1	1.00759	0.750729	1.06303	1.05502	0.876977	0.119506	0.536366	0.616268	8.37159	8.38249	7.95795	8.45977	8.38688	8.35614	8.32115	8.44134	8.12866	7.7643	8.57012	8.34027	312	351	311	321	317	216	331	360	12747		#E0FFFF,black			Clk1	chr1	58411988	58424088	1830	-	NR_027854		STY	CDC-like kinase 1	Clk1
277	Ppil3	0.589565	0.666006	0.755653	1.28171	0.0696168	0.101755	0.065535	0.24244	6.67486	5.91259	6.08847	6.27066	6.58579	6.75876	5.65201	6.13322	5.85673	6.28809	6.21744	6.32199	89	115	48	64	65	77	64	88	70225	#B0E0E6,black	#B0E0E6,black	#E0FFFF,black	#FFE4c3,black	Ppil3	chr1	58430993	58445486	2580	-	NM_001285826	P22171	2310076N22Rik| 2510026K04Rik| Cyp10l	peptidylprolyl isomerase (cyclophilin)-like 3	Ppil3
278	Nif3l1	0.855935	1.04844	0.75322	0.879997	0.319142	0.752809	0.341967	0.611597	5.98454	5.76011	6.05279	5.57568	5.82397	6.12902	5.70822	5.8102	6.16304	5.9334	5.20754	5.86873	52	74	50	51	80	60	31	64	65102			#E0FFFF,black		Nif3l1	chr1	58447633	58462276	2106	+	NM_022988	P16333	1110030G24Rik	Ngg1 interacting factor 3-like 1 (S. pombe)	Nif3l1
279	Orc2	1.22408	0.985038	0.944058	0.77124	0.301386	0.880445	0.717862	0.296502	6.48946	6.78116	6.46772	6.40641	6.5557	6.42004	6.95351	6.58539	6.35467	6.57255	6.19967	6.5872	87	91	120	88	92	94	63	106	18393				#E0FFFF,black	Orc2	chr1	58462771	58505109	3555	-	NM_001025378	P5513	AU041563| Orc2l	origin recognition complex, subunit 2	Orc2
280	Fam126b	0.794838	0.854504	0.73899	0.929736	0.355608	0.470816	0.255664	0.398147	8.07529	7.74403	7.84845	7.63892	8.29536	7.81551	7.65064	7.83174	7.86119	7.8356	7.60688	7.67027	293	241	195	210	263	227	169	226	213056	#E0FFFF,black		#E0FFFF,black		Fam126b	chr1	58522806	58586333	8695	-	NM_172513	P22278	C130065N10Rik| D1Ertd53e| D630010C10	family with sequence similarity 126, member B	Fam126b
281	Ndufb3	0.979743	0.948453	0.819797	0.836746	0.834146	0.1641	0.0206642	0.192224	12.3645	12.335	12.2881	12.0778	12.3297	12.3984	12.2092	12.4506	12.2844	12.2919	12.058	12.0974	4811	5800	4618	5182	5666	5004	3719	4882	66495					Ndufb3	chr1	58586599	58595948	532	+	NM_025597	P15631	2700033I16Rik| CI-B12	NADH dehydrogenase (ubiquinone) 1 beta subcomplex 3	Ndufb3
282	Gm20257	1.12361	1.1338	1.78539	1.58898	0.270623	0.681799	0.0566168	0.0730455	2.8053	2.97344	2.98647	3.64154	2.89887	2.70524	3.03284	2.91148	3.29855	2.58771	3.48515	3.78262	6	6	7	6	10	5	9	14	100504501			#FFA07A,black	#FFA07A,black	Gm20257	chr1	58652641	58655831	936	+	NR_045007			predicted gene, 20257	Gm20257
283	Als2cr12	0.410093	1.00973	1.35389	3.30142	0.0656218	0.989023	0.744406	0.418254	1.30919	0.0232093	1.32316	1.7463	1.05933	1.52209	0.0114691	0.0348548	0	2.00153	0.0604524	2.50262	1	2	0	0	0	3	0	5	108812	#87CEEB,black		#FFE4c3,black	#FF6347,black	Als2cr12	chr1	58658120	58695989	1576	-	NM_175370	P10369	4933405P16Rik| 4933425F06Rik	amyotrophic lateral sclerosis 2 (juvenile) chromosome region, candidate 12 (human)	Als2cr12
284	Cflar	0.994409	1.02327	1.06534	1.07133	0.961823	0.82196	0.386244	0.572983	9.1707	9.16261	9.20388	9.26201	9.11409	9.22516	9.01603	9.29565	9.08278	9.3156	9.19933	9.32208	517	642	504	581	615	635	512	712	12633					Cflar	chr1	58711491	58759209	7540	+	NM_001289704	P5010	2310024N18Rik| A430105C05Rik| c-Flip| Cash| Casper| CLARP| ENSMUSG00000072980| FLAME| FLAME-1| Flip| Gm9845| I-FLICE| MRIT	CASP8 and FADD-like apoptosis regulator	Cflar
285	Casp8	1.75421	1.91434	1.32872	0.757444	0.114302	0.185164	0.36837	0.117925	4.01353	4.82435	4.95037	4.42356	4.34532	3.58191	4.73422	4.90918	4.63077	5.21186	4.28634	4.54887	18	12	25	27	27	36	16	25	12370	#FFA07A,black	#FFA07A,black	#FFE4c3,black	#E0FFFF,black	Casp8	chr1	58795374	58847503	2893	+	NM_009812	P2957	CASP-8| FLICE| MACH| Mch5	caspase 8	Casp8
286	Trak2	0.927082	1.10573	0.850555	0.917453	0.601724	0.437821	0.412453	0.552815	10.2347	10.1254	10.3797	10.0011	10.0689	10.3833	10.0485	10.1985	10.3564	10.4025	9.82655	10.1568	1003	1434	1032	1087	1488	1350	791	1271	70827					Trak2	chr1	58900450	58973482	6240	-	NM_172406	P5582	2900022D04Rik| 4733401O11Rik| AI480836| Als2cr3| AW046271| CALS-C| GRIF-1| GRIF1| mKIAA0549| OIP98	trafficking protein, kinesin binding 2	Trak2
287	Stradb	0.738195	0.98638	0.853932	1.15678	0.396841	0.797741	0.0725217	0.683386	8.95786	8.51993	8.93807	8.73005	8.91711	8.99748	7.94328	8.93079	8.99177	8.8823	8.78142	8.67678	451	548	239	451	577	470	383	455	227154	#E0FFFF,black				Stradb	chr1	58973571	58995121	2317	+	NM_172656	P16143	AA792893| Als2cr2| B830008M19| D1Ucla2| ILPIP| ILPIPA| Papk| PRO1038| Syradb	STE20-related kinase adaptor beta	Stradb
288	Als2cr11	1.05355	0.990527	1.08087	1.02594	0.92129	0.986064	0.923311	0.966033	0.964292	1.03955	0.95056	1.07649	0.022747	1.52923	1.01938	1.05944	0.897779	1.00148	1.68607	0	0	2	1	1	1	1	2	0	73463					Als2cr11	chr1	59050506	59094900	2131	-	NM_175200	P17221	1700052H20Rik| 4930408G06Rik	amyotrophic lateral sclerosis 2 (juvenile) chromosome region, candidate 11 (human)	Als2cr11
289	Tmem237	1.21902	1.21644	1.47751	1.21205	0.37037	0.242466	0.0494341	0.251243	6.12179	6.40751	6.40445	6.68496	6.26723	5.96003	6.20594	6.58434	6.30836	6.49453	6.71422	6.6551	71	66	71	88	89	89	91	111	381259			#FFE4c3,black		Tmem237	chr1	59100593	59120096	2574	-	NM_001033449	P13651	AI853305| Als2cr4| Gm972	transmembrane protein 237	Tmem237
290	Mpp4	0.897981	0.969158	0.818718	0.911732	0.407347	0.911954	0.225508	0.194753	5.76677	5.61152	5.72157	5.47821	5.61935	5.90051	5.59	5.63273	5.33694	6.02495	5.40766	5.54546	45	63	46	45	45	64	36	51	227157					Mpp4	chr1	59120935	59163389	3087	-	NM_001164682	P19336	Dlg6	membrane protein, palmitoylated 4 (MAGUK p55 subfamily member 4)	Mpp4
291	Als2	1.02819	1.0278	0.911064	0.886085	0.844698	0.893004	0.496454	0.320319	5.89181	5.93192	5.93137	5.75744	5.74089	6.02843	5.81687	6.03847	5.69838	6.13191	5.68909	5.82269	49	69	54	60	58	69	44	62	74018					Als2	chr1	59162756	59237231	7187	-	NM_001159948	P24628	3222402C23Rik| 9430073A21Rik| Als2cr6| Alsin| mKIAA1563	amyotrophic lateral sclerosis 2 (juvenile)	Als2
292	Cdk15	2.43854	1.63005	0.992202	0.406883	0.306851	0.259663	0.986774	0.302903	0.553277	1.8393	1.2582	0.541982	0.0280632	0.937486	2.34044	1.06499	1.47596	1.00162	0.0553972	0.905196	0	1	4	1	2	1	0	1	271697	#FF6347,black	#FFA07A,black		#87CEEB,black	Cdk15	chr1	59256907	59352369	1477	+	NM_001033373	P14229	Als2cr7| Pftk2	cyclin-dependent kinase 15	Cdk15
293	Fzd7	0.89578	0.402315	0.867756	0.968716	0.774103	0.23415	0.655644	0.911873	5.35036	5.19157	4.03675	5.14572	4.95319	5.66145	5.49224	4.81129	2.52966	4.75763	4.99853	5.27927	28	53	43	25	6	26	27	42	14369		#87CEEB,black			Fzd7	chr1	59482147	59486955	4809	+	NM_008057	P8783	Fz7	frizzled class receptor 7	Fzd7
294	Gm973	0.403842	0.936734	1.36734	3.38584	0.131226	0.92442	0.578559	0.196444	1.33134	0.0232061	1.23705	1.78272	1.64199	0.934914	0.0114675	0.03485	1.89287	0.000878041	1.11825	2.23592	2	1	0	0	3	0	1	4	381260	#87CEEB,black		#FFE4c3,black	#FF6347,black	Gm973	chr1	59516264	59634509	3595	+	NM_001013771	P6650	AW554518	predicted gene 973	Gm973
295	Sumo1	0.830341	0.945293	0.957245	1.15283	0.352473	0.694042	0.801878	0.397456	7.91164	7.64341	7.83047	7.8486	8.07346	7.72935	7.77047	7.50407	7.79961	7.86069	7.70447	7.97963	251	227	212	167	252	231	181	280	22218					Sumo1	chr1	59639434	59670834	1215	-	NM_009460	P18031	GMP1| PIC1| SENTRIN| SMT3| Smt3C| SMT3H3| SMTP3| SUMO-1| Ubl1	small ubiquitin-like modifier 1	Sumo1
296	Nop58	1.12543	1.66385	1.33232	1.18383	0.208439	0.075328	0.0917378	0.237093	7.98418	8.15466	8.71871	8.39813	8.01666	7.95096	8.06941	8.23515	8.87623	8.54186	8.5084	8.27872	241	265	261	278	532	371	317	345	55989		#FFA07A,black	#FFE4c3,black		Nop58	chr1	59685006	59711510	1976	+	NM_018868	P22938	MSSP| Nol5| nop5| SIK	NOP58 ribonucleoprotein	Nop58
297	Snord70	1	1	1	1	1	1	1	1	0	0	0	0	0	0	0	0	0	0	0	0	0	0	0	0	0	0	0	0	100217459					Snord70	chr1	59691958	59692010	53	+	NR_028554		MBII-234| snoRNA234	small nucleolar RNA, C/D box 70	Snord70
298	Snord11	1	1	1	1	1	1	1	1	0	0	0	0	0	0	0	0	0	0	0	0	0	0	0	0	0	0	0	0	100217421					Snord11	chr1	59704808	59704870	63	+	NR_028521		MBII-95	small nucleolar RNA, C/D box 11	Snord11
299	Bmpr2	1.0068	0.947946	0.879461	0.873524	0.917884	0.464312	0.143905	0.0585527	9.43811	9.44788	9.36098	9.2528	9.50856	9.36403	9.40431	9.49017	9.40498	9.3156	9.23306	9.27227	680	707	660	665	769	635	524	688	12168					Bmpr2	chr1	59764279	59878081	11087	+	NM_007561	P10396	2610024H22Rik| AL117858| AW546137| BB189135| BMP-2| BMPR-2| BMPR-II| BMPRII| BRK-3| Gm20272	bone morphogenetic protein receptor, type II (serine/threonine kinase)	Bmpr2
300	Fam117b	1.3546	1.18949	1.39053	1.02652	0.263038	0.519613	0.15977	0.855759	7.42468	7.86254	7.67502	7.90031	7.16501	7.64466	8.02407	7.68062	7.43708	7.87922	7.96919	7.82797	133	214	253	189	196	234	218	252	72750	#FFE4c3,black		#FFE4c3,black		Fam117b	chr1	59913006	59985348	5534	+	NM_001037725	P7019	2810425F24Rik| 6330416D14Rik| Als2cr13	family with sequence similarity 117, member B	Fam117b
301	Ica1l	0.706636	0.568258	0.672138	0.95118	0.630796	0.560313	0.61085	0.857845	2.1388	1.63784	1.32342	1.56563	1.07389	2.74477	1.61094	1.66425	0	2.00186	1.14681	1.88982	1	6	2	2	0	3	1	3	70375	#E0FFFF,black	#B0E0E6,black	#E0FFFF,black		Ica1l	chr1	59989068	60043087	3650	-	NM_027407	P21156	1700030B17Rik| Als2cr15	islet cell autoantigen 1-like	Ica1l
302	Wdr12	1.03066	1.32376	1.2235	1.1871	0.549053	0.356959	0.279452	0.318638	6.48095	6.52452	6.88559	6.77196	6.5402	6.41915	6.51164	6.53729	7.15284	6.55731	6.58838	6.9348	86	91	88	85	160	93	83	135	57750		#FFE4c3,black			Wdr12	chr1	60076868	60098500	3196	-	NM_021312	P10184	4933402C23Rik| Ytm1| Ytm1p	WD repeat domain 12	Wdr12
303	Carf	1.28392	0.587767	1.18054	0.919481	0.0805855	0.145024	0.417402	0.575982	5.85879	6.21934	5.0921	6.09823	5.97751	5.72941	6.22408	6.21459	4.65166	5.42906	5.89365	6.27738	58	56	72	68	28	42	51	85	241066	#FFE4c3,black	#B0E0E6,black			Carf	chr1	60098247	60153953	5905	+	NM_001285463	P22972	Als2cr8| ECBRC-FC1| ECBRC-FC2	calcium response factor	Carf
304	Nbeal1	0.862402	0.982872	0.879589	1.01993	0.572289	0.842123	0.102692	0.940402	9.29381	9.08024	9.26888	9.10871	9.34492	9.24082	8.69427	9.38444	9.36349	9.16763	9.07334	9.14323	607	649	403	618	747	573	469	629	269198					Nbeal1	chr1	60180599	60334705	12108	+	NM_173444	P4495	2310076G13Rik| A530050O19Rik| A530083I02Rik| AI662228| ALS2CR17	neurobeachin like 1	Nbeal1
305	Cyp20a1	0.658396	0.482018	0.207497	0.315155	0.0917546	0.0268641	0.0164053	0.0418689	4.12911	3.52614	3.07627	1.86027	4.2445	4.00367	3.35456	3.67946	3.14629	3.00267	2.22798	1.36555	17	16	9	11	9	7	3	2	77951	#B0E0E6,black	#87CEEB,black	#00BFFF,black	#87CEEB,black	Cyp20a1	chr1	60343372	60387387	1501	+	NM_030013	P13528	A930011N14Rik| Cypm	cytochrome P450, family 20, subfamily a, polypeptide 1	Cyp20a1
306	Abi2	1.23328	1.15251	1.08911	0.883096	0.350985	0.169255	0.351939	0.552793	7.40087	7.70338	7.60565	7.52402	7.43714	7.36367	7.91179	7.45968	7.68792	7.51841	7.6133	7.42884	161	176	234	162	233	182	170	191	329165					Abi2	chr1	60409619	60481163	4888	+	NM_001198571	P5203	8430425M24Rik| AI839867| C130078H13	abl-interactor 2	Abi2
307	Raph1	0.96666	0.790353	0.829943	0.858568	0.736664	0.0836094	0.136287	0.172161	10.5897	10.5408	10.2503	10.3208	10.4949	10.6787	10.6255	10.4509	10.2723	10.2279	10.2684	10.3714	1348	1760	1540	1295	1404	1196	1075	1475	77300		#E0FFFF,black			Raph1	chr1	60483185	60566765	9117	-	NM_001045513	P19241	9430025M21Rik| C730009O10Rik| Lpd	Ras association (RalGDS/AF-6) and pleckstrin homology domains 1	Raph1
308	Cd28	0.550271	0.524378	0.784639	1.42591	0.00612109	0.0692352	0.39021	0.36122	4.51899	3.6572	3.58767	4.16909	4.54338	4.49417	3.73618	3.57365	3.9094	3.17296	4.49253	3.75152	21	23	12	10	16	8	19	14	12487	#B0E0E6,black	#B0E0E6,black	#E0FFFF,black	#FFE4c3,black	Cd28	chr1	60746388	60773359	4317	+	NM_007642	P19513		CD28 antigen	Cd28
309	Ctla4	0.389732	0.20256	0.210362	0.539761	0.269853	0.15289	0.157474	0.483263	4.02179	2.66234	1.7182	1.77273	3.39815	4.45578	1.62565	3.25933	1.36322	2.00286	1.23715	2.16243	9	22	2	8	2	3	1	4	12477	#87CEEB,black	#00BFFF,black	#00BFFF,black	#B0E0E6,black	Ctla4	chr1	60909025	60915832	1933	+	NM_001281976	P3570	Cd152| Ctla-4| Ly-56	cytotoxic T-lymphocyte-associated protein 4	Ctla4
310	Icos	0.924067	2.79281	2.16987	2.34817	0.856583	0.0450842	0.210778	0.142028	1.77336	1.65943	3.25508	2.89097	1.10738	2.22727	1.62158	1.69632	3.1828	3.32391	2.48968	3.20459	1	4	2	2	9	9	4	9	54167		#FF6347,black	#FF6347,black	#FF6347,black	Icos	chr1	60977914	61000321	3255	+	NM_017480	P19090	AILIM| CCLP| CRP-1| H4| Ly115	inducible T cell co-stimulator	Icos
311	9530026F06Rik	1.00052	1.49906	1.00101	1.00049	0.724285	0.423441	0.700373	0.843504	0.00148142	0.00223792	0.585537	0.00294446	0.00296131	0	0.00110338	0.00337157	0	1.00086	0.00588293	0	0	0	0	0	0	1	0	0	77341		#FFE4c3,black			9530026F06Rik	chr1	61378432	61395904	892	+	NR_040483			RIKEN cDNA 9530026F06 gene	9530026F06Rik
312	Pard3b	1.33592	1.30595	1.07588	0.805351	0.0348408	0.0699306	0.483361	0.140072	7.4763	7.89413	7.8614	7.58182	7.46406	7.48844	7.82349	7.96147	7.9524	7.76426	7.69589	7.45795	164	192	220	230	280	216	180	195	72823	#FFE4c3,black	#FFE4c3,black			Pard3b	chr1	61638824	62642284	8392	+	NM_001081050	P6824	1810008K04Rik| 2010002N16Rik| 2810455B10Rik| Als2cr19| PAR3B| PAR3beta| PAR3L	par-3 family cell polarity regulator beta	Pard3b
313	Nrp2	1.84903	1.94851	1.85079	1.00095	0.00512938	0.016832	0.0129055	0.985134	7.66402	8.55079	8.62639	8.55217	7.74249	7.58104	8.53152	8.56981	8.54146	8.7066	8.61322	8.48841	199	205	360	351	422	416	341	399	18187	#FFA07A,black	#FFA07A,black	#FFA07A,black		Nrp2	chr1	62703317	62818692	8107	+	NM_001077405	P7296	1110048P06Rik| Np-2| Np2| Npn-2| Npn2	neuropilin 2	Nrp2
314	4930487H11Rik	1.13969	1.4455	1.51427	1.32866	0.59249	0.135351	0.153915	0.34843	6.14811	6.33675	6.67967	6.74673	6.22746	6.06414	6.0367	6.58502	6.84372	6.49455	6.94411	6.518	69	71	63	88	129	89	107	101	74992		#FFE4c3,black	#FFA07A,black	#FFE4c3,black	4930487H11Rik	chr1	62790918	62794732	895	-	NR_040601			RIKEN cDNA 4930487H11 gene	4930487H11Rik
315	Ino80d	1.0735	1.05538	1.24667	1.16132	0.423558	0.782228	0.0249866	0.173992	7.91251	8.01483	7.99027	8.2306	7.91749	7.90752	7.91238	8.11048	7.72795	8.21216	8.18404	8.2757	225	257	234	255	240	295	253	344	227195					Ino80d	chr1	63047801	63114267	13438	-	NM_001114609	P464	7330405I11| A430093A21Rik| BC010584| OTTMUSG00000002594	INO80 complex subunit D	Ino80d
316	Ino80dos	0.874315	0.439239	0.584566	0.668599	0.615464	0.114031	0.170505	0.0697502	5.4546	5.26083	4.26768	4.68004	5.13696	5.71477	5.12167	5.38774	4.04268	4.46228	4.65958	4.70022	32	55	33	38	18	21	21	28	100380944		#87CEEB,black	#B0E0E6,black	#E0FFFF,black	Ino80dos	chr1	63114471	63158295	1802	+	NR_045915		Gm11602| OTTMUSG00000002611	INO80 complex subunit D, opposite strand	Ino80dos
317	Ndufs1	0.85017	0.641121	0.60867	0.715939	0.0753531	0.00532118	0.00391738	0.0218402	12.0607	11.8265	11.4193	11.3444	12.0955	12.025	11.7638	11.8866	11.4412	11.3972	11.3511	11.3376	4090	4477	3391	3505	3158	2691	2278	2883	227197		#B0E0E6,black	#B0E0E6,black	#E0FFFF,black	Ndufs1	chr1	63143592	63176822	3164	-	NM_001160040	P18029	5830412M15Rik| 9930026A05Rik	NADH dehydrogenase (ubiquinone) Fe-S protein 1	Ndufs1
318	Eef1b2	1.09041	1.05061	0.93496	0.857439	0.0774063	0.514432	0.317977	0.102308	10.6992	10.824	10.7704	10.6021	10.7147	10.6834	10.856	10.7914	10.8551	10.6804	10.6745	10.5259	1570	1766	1807	1640	2103	1637	1425	1642	55949					Eef1b2	chr1	63176831	63180486	1933	+	NM_018796	P24614	2810017J07Rik| Eef1b	eukaryotic translation elongation factor 1 beta 2	Eef1b2
319	Snora41	1	1	1	1	1	1	1	1	0	0	0	0	0	0	0	0	0	0	0	0	0	0	0	0	0	0	0	0	100217464					Snora41	chr1	63179023	63179135	113	+	NR_028558		MBI-83	small nucleolar RNA, H/ACA box 41	Snora41
320	Gpr1	1.50809	1.0613	0.941817	0.62451	0.0372373	0.517592	0.924802	0.411268	2.16103	2.75376	2.24687	2.07455	2.08282	2.23522	2.83375	2.66906	2.16522	2.32415	2.73132	0.834813	3	4	6	5	4	4	5	1	241070	#FFA07A,black			#B0E0E6,black	Gpr1	chr1	63182571	63214281	1798	-	NM_146250	P1759		G protein-coupled receptor 1	Gpr1
321	Zdbf2	1.95473	1.70221	1.55339	0.794685	0.13229	0.313317	0.296744	0.373253	3.71693	4.68389	4.48433	4.35235	4.09688	3.19968	4.49285	4.85258	4.06342	4.80977	4.5727	4.09217	15	9	21	26	18	27	20	18	73884	#FFA07A,black	#FFA07A,black	#FFA07A,black	#E0FFFF,black	Zdbf2	chr1	63200358	63314575	13231	+	NM_001285936	P13312	4930431J08Rik| 9330107J05Rik	zinc finger, DBF-type containing 2	Zdbf2
322	Adam23	1.10898	1.06098	0.740299	0.667551	0.822248	0.779988	0.272036	0.44515	4.76189	4.91112	4.84729	4.32807	4.48971	4.99077	4.28502	5.34629	4.72884	4.95674	4.29099	4.36421	20	33	18	37	29	30	16	22	23792			#E0FFFF,black	#E0FFFF,black	Adam23	chr1	63445904	63596515	6656	+	NM_011780	P16377	AW046396| MDC3	a disintegrin and metallopeptidase domain 23	Adam23
323	Dytn	1	1	1	1	1	1	1	1	0	0	0	0	0	0	0	0	0	0	0	0	0	0	0	0	0	0	0	0	241073					Dytn	chr1	63622851	63686927	2427	-	NM_001081658	P19489	Gm215	dystrotelin	Dytn
324	Mdh1b	1	1	1	1	1	1	1	1	0	0	0	0	0	0	0	0	0	0	0	0	0	0	0	0	0	0	0	0	76668					Mdh1b	chr1	63698827	63730318	1711	-	NM_029696	P19885	1700124B08Rik| AV255588	malate dehydrogenase 1B, NAD (soluble)	Mdh1b
325	Fastkd2	1.00097	1.17935	0.856995	0.856163	0.97118	0.264314	0.210033	0.195078	7.78227	7.78367	8.02026	7.55963	7.74811	7.81564	7.7772	7.79011	8.15382	7.87307	7.68054	7.42766	200	241	213	204	322	233	178	191	75619					Fastkd2	chr1	63730625	63753385	3205	+	NM_172422	P9498	2810421I24Rik	FAST kinase domains 2	Fastkd2
326	4933402D24Rik	1.00052	0.999003	1.46674	1.46597	0.724285	0.433904	0.420124	0.420556	0.00148051	0.00223656	4.2112e-05	0.554094	0.00295951	0	0.0011027	0.00336952	0	8.42228e-05	0.00587935	0.950401	0	0	0	0	0	0	0	1	74426			#FFE4c3,black	#FFE4c3,black	4933402D24Rik	chr1	63754909	63769267	1756	-	NM_001256158	P7244		RIKEN cDNA 4933402D24 gene	4933402D24Rik
327	Gm13749	1	1	1	1	1	1	1	1	0	0	0	0	0	0	0	0	0	0	0	0	0	0	0	0	0	0	0	0	433315					Gm13749	chr1	63964727	63968999	1432	+	NR_027824		OTTMUSG00000013918	predicted gene 13749	Gm13749
328	Klf7	1.06831	1.21493	1.02906	0.963263	0.695232	0.0960584	0.741158	0.799553	7.87368	7.969	8.15455	7.915	7.97351	7.76642	7.77741	8.13811	8.1617	8.14736	7.87617	7.95282	234	233	213	260	324	282	204	275	93691					Klf7	chr1	64035671	64121389	1336	-	NM_033563	P23789	9830124P08Rik	Kruppel-like factor 7 (ubiquitous)	Klf7
329	Creb1	0.808446	0.980691	0.841733	1.04117	0.279092	0.652354	0.0875753	0.821141	8.89328	8.5865	8.86515	8.64472	8.94544	8.83917	8.34439	8.79376	8.8665	8.8638	8.58501	8.70205	460	491	316	410	529	464	334	463	12912					Creb1	chr1	64532804	64604548	8421	+	NM_133828	P22325	2310001E10Rik| 3526402H21Rik| AV083133| Creb| Creb-1	cAMP responsive element binding protein 1	Creb1
330	Mettl21a	0.96151	0.85064	0.897201	0.933116	0.46462	0.22363	0.23848	0.465189	6.82776	6.77114	6.59438	6.67126	6.8506	6.80455	6.82974	6.71005	6.44393	6.73062	6.76431	6.5718	107	119	110	96	98	105	94	105	67099					Mettl21a	chr1	64606480	64617168	2666	-	NM_025964	P15623	2310038H17Rik| AI464204| Fam119a	methyltransferase like 21A	Mettl21a
331	2810408I11Rik	0.67742	0.67639	0.677752	1.00049	0.422245	0.421017	0.422644	0.843504	0.564114	0.00223702	4.21208e-05	0.00294328	0.00296012	0.967099	0.00110293	0.00337022	0	8.42403e-05	0.00588057	0	0	1	0	0	0	0	0	0	69941	#E0FFFF,black	#E0FFFF,black	#E0FFFF,black		2810408I11Rik	chr1	64679869	64690659	713	-	NR_038009			RIKEN cDNA 2810408I11 gene	2810408I11Rik
332	Ccnyl1	1.22581	0.942912	1.05202	0.858222	0.40554	0.831541	0.834738	0.542191	6.312	6.60574	6.22719	6.38516	6.09837	6.49804	6.78944	6.39519	5.89879	6.49453	6.12923	6.60246	63	96	107	77	67	89	60	107	227210					Ccnyl1	chr1	64691345	64725642	2925	+	NM_001097644	P18116	9630037P07Rik| AW554339	cyclin Y-like 1	Ccnyl1
333	Fzd5	0.958021	0.596473	0.735113	0.767325	0.537341	0.127773	0.036749	0.0155377	6.39854	6.33667	5.65307	5.95458	6.32324	6.47011	6.37453	6.29779	5.22967	5.98	5.97774	5.93104	74	94	80	72	42	62	54	67	14367		#B0E0E6,black	#E0FFFF,black	#E0FFFF,black	Fzd5	chr1	64730558	64737750	7425	-	NM_022721	P18149	5330434N09Rik| AI427138| Fz-5| Fz5| mFz5	frizzled class receptor 5	Fzd5
334	Plekhm3	1.12069	0.772515	1.02746	0.916805	0.407386	0.107843	0.867338	0.59417	5.50782	5.67221	5.13546	5.5469	5.61739	5.38925	5.55838	5.77772	5.09724	5.17269	5.36499	5.70841	45	44	45	50	38	35	35	57	241075		#E0FFFF,black			Plekhm3	chr1	64789121	64956824	8562	-	NM_001039493	P15832	9430067K14Rik| A230102O09Rik| AI449570| DAPR| Plekhm1l	pleckstrin homology domain containing, family M, member 3	Plekhm3
335	Akr1cl	1.00041	0.942474	0.51419	0.51398	0.999574	0.94673	0.561245	0.126853	1.63068	1.63127	1.54521	0.671054	2.37662	0	1.6077	1.65446	0.873713	2.00164	1.12728	0	4	0	2	2	1	3	1	0	70861			#B0E0E6,black	#B0E0E6,black	Akr1cl	chr1	65013086	65032748	1353	-	NM_027582	P14013	4921521F21Rik| AI451536| AI503553	aldo-keto reductase family 1, member C-like	Akr1cl
336	Cryge	1	1	1	1	1	1	1	1	0	0	0	0	0	0	0	0	0	0	0	0	0	0	0	0	0	0	0	0	12968					Cryge	chr1	65048557	65051163	642	-	NM_007777	P15770	Cryg-2| Cryg-6| DGcry-2| Elo	crystallin, gamma E	Cryge
337	Crygd	1	1	1	1	1	1	1	1	0	0	0	0	0	0	0	0	0	0	0	0	0	0	0	0	0	0	0	0	12967					Crygd	chr1	65061838	65063440	635	-	NM_007776	P5842	Aey4| Cryg-1| DGcry-1| Lop12	crystallin, gamma D	Crygd
338	Crygc	1	1	1	1	1	1	1	1	0	0	0	0	0	0	0	0	0	0	0	0	0	0	0	0	0	0	0	0	12966					Crygc	chr1	65071525	65073532	626	-	NM_007775	P18106	Cryg-5	crystallin, gamma C	Crygc
339	Crygb	1	1	1	1	1	1	1	1	0	0	0	0	0	0	0	0	0	0	0	0	0	0	0	0	0	0	0	0	12965					Crygb	chr1	65080222	65082290	633	-	NM_144761	P18635	Cryg-3| DGcry-3| Nop	crystallin, gamma B	Crygb
340	Cryga	1	1	1	1	1	1	1	1	0	0	0	0	0	0	0	0	0	0	0	0	0	0	0	0	0	0	0	0	12964					Cryga	chr1	65100389	65103363	615	-	NM_007774	P4843	Cryg-4| DGcry-4	crystallin, gamma A	Cryga
341	D630023F18Rik	1.34081	0.655131	0.659056	0.491536	0.69999	0.422713	0.427144	0.424061	0.610271	1.03337	0.000125243	0.00874296	1.0378	0	0.00327769	1.62823	0	0.000250475	0.0174333	0	1	0	0	2	0	0	0	0	98303	#FFE4c3,black	#B0E0E6,black	#B0E0E6,black	#87CEEB,black	D630023F18Rik	chr1	65105285	65123214	2749	-	NM_001285882	P6746	AI314969	RIKEN cDNA D630023F18 gene	D630023F18Rik
342	Idh1	0.894272	0.728799	0.94582	1.05764	0.259691	0.0566086	0.50589	0.204731	8.79734	8.63612	8.34093	8.71697	8.88783	8.70079	8.66875	8.60274	8.30312	8.37777	8.688	8.74537	442	446	396	359	358	331	359	477	15926		#E0FFFF,black			Idh1	chr1	65158616	65186479	2438	-	NM_001111320	P24259	AI314845| AI788952| E030024J03Rik| Id-1| Idh-1| Idpc	isocitrate dehydrogenase 1 (NADP+), soluble	Idh1
343	Pikfyve	1.16756	1.21103	1.3059	1.11849	0.2942	0.0199971	0.328917	0.655852	5.90045	6.12395	6.17668	6.28549	5.9052	5.89569	6.26383	5.96903	6.14035	6.21212	6.52791	5.99396	55	63	74	57	79	73	80	70	18711			#FFE4c3,black		Pikfyve	chr1	65186685	65278696	11255	+	NM_011086	P2772	5230400C17Rik| p235| Pip5k| Pip5k3| Pipk5k3| PipkIII	phosphoinositide kinase, FYVE finger containing	Pikfyve
344	Pth2r	1	1	1	1	1	1	1	1	0	0	0	0	0	0	0	0	0	0	0	0	0	0	0	0	0	0	0	0	213527					Pth2r	chr1	65311257	65389244	2414	+	NM_139270	P2094	Pthr2	parathyroid hormone 2 receptor	Pth2r
345	Crygf	1	1	1	1	1	1	1	1	0	0	0	0	0	0	0	0	0	0	0	0	0	0	0	0	0	0	0	0	12969					Crygf	chr1	65926522	65928304	622	+	NM_027010	P24592	3110001K11Rik| Cryg-2| DGcry-2| Len-2	crystallin, gamma F	Crygf
346	Map2	1.27862	1.35799	1.58724	1.24137	0.0315286	0.05158	0.127548	0.306977	5.61234	5.96693	6.05381	6.27887	5.68366	5.53732	5.96617	5.96769	6.12406	5.97997	6.47172	6.0562	47	49	60	57	78	62	77	73	17756	#FFE4c3,black	#FFE4c3,black	#FFA07A,black		Map2	chr1	66175329	66442583	5520	+	NM_008632	P7105	G1-397-34| MAP-2| Mtap-2| Mtap2| repro4	microtubule-associated protein 2	Map2
347	Unc80	0.26522	0.429707	0.374836	1.4133	0.159375	0.283313	0.212944	0.346417	2.98017	1.06543	1.7616	1.5645	2.39224	3.39669	1.03213	1.09799	0.827415	2.32393	1.17063	1.87357	4	10	1	1	1	4	1	3	329178	#87CEEB,black	#87CEEB,black	#87CEEB,black	#FFE4c3,black	Unc80	chr1	66468447	66699148	13533	+	NM_175510	P24532	C030018G13Rik| C230061B10Rik| UNC-80	unc-80, NALCN activator	Unc80
348	Rpe	0.816579	0.765368	1.1211	1.37292	0.268325	0.157994	0.613469	0.26694	6.47726	6.18492	6.09149	6.64217	6.60243	6.34019	6.03635	6.31962	5.9828	6.19255	6.86044	6.3849	90	86	63	73	71	72	101	92	66646		#E0FFFF,black		#FFE4c3,black	Rpe	chr1	66700893	66719805	2630	+	NM_025683	P4464	2810429B02Rik| 5730518J08Rik	ribulose-5-phosphate-3-epimerase	Rpe
349	Kansl1l	0.813495	0.685881	0.985362	1.21127	0.419013	0.240611	0.947948	0.254556	6.66748	6.36968	6.12351	6.6462	6.90103	6.38867	6.26481	6.46744	5.96103	6.26952	6.77565	6.50399	111	89	74	81	70	76	95	100	68691		#E0FFFF,black			Kansl1l	chr1	66719243	66817595	4655	-	NM_001122738	P12896	1110028C15Rik| 1190030G24| AI427598| C430010P07Rik| mKIAA4189	KAT8 regulatory NSL complex subunit 1-like	Kansl1l
350	Acadl	0.975886	1.07961	1.0146	1.03967	0.736552	0.43378	0.821256	0.675933	13.5804	13.5452	13.691	13.6014	13.608	13.5524	13.4546	13.6305	13.7936	13.5804	13.6755	13.5233	11670	12908	10950	11741	16131	12225	11414	13118	11363					Acadl	chr1	66830839	66863309	1948	-	NM_007381	P12168	AA960361| AU018452| C79855| LCAD	acyl-Coenzyme A dehydrogenase, long-chain	Acadl
351	Myl1	0.846247	0.912599	0.920733	1.08802	0.556546	0.809576	0.755419	0.454105	8.70603	8.46519	8.57409	8.58689	8.98516	8.35963	8.5515	8.37338	8.14126	8.90658	8.48674	8.68053	473	352	365	306	320	478	312	456	17901					Myl1	chr1	66924296	66945056	1110	-	NM_001113387	P18983	AI325107| MLC1f| MLC3f| Mylf	myosin, light polypeptide 1	Myl1
352	Lancl1	1.23501	1.22392	1.33229	1.07877	0.158217	0.200989	0.0749022	0.16809	6.82979	7.13431	7.1213	7.24371	6.68369	6.96245	7.08003	7.18662	7.20172	7.03613	7.24921	7.23818	95	133	131	134	166	130	132	167	14768			#FFE4c3,black		Lancl1	chr1	67000517	67038872	4340	-	NM_021295	P12959	AW124738| Gpr69| Gpr69a| p40	LanC (bacterial lantibiotic synthetase component C)-like 1	Lancl1
353	Cps1	1.82289	1.60873	1.81792	0.997275	0.256851	0.532823	0.58106	0.997333	2.59488	3.46111	3.28081	3.45717	2.90176	2.20459	3.03388	3.7903	3.85076	2.32493	1.82631	4.20314	6	4	7	12	15	4	2	19	227231	#FFA07A,black	#FFA07A,black	#FFA07A,black		Cps1	chr1	67123027	67231267	5562	+	NM_001080809	P8559	4732433M03Rik| CPS| D1Ucla3	carbamoyl-phosphate synthetase 1	Cps1
354	Erbb4	0.652726	0.720179	1.1526	1.76582	0.622201	0.636016	0.772707	0.326385	1.96983	1.35437	1.49625	2.17471	1.07753	2.51702	2.02541	0.0602651	1.86359	1.00221	2.13503	2.21334	1	5	3	0	3	1	3	4	13869	#B0E0E6,black	#E0FFFF,black		#FFA07A,black	Erbb4	chr1	68039966	69108059	4257	-	NM_010154	P26637	c-erbB-4| Her4	erb-b2 receptor tyrosine kinase 4	Erbb4
355	Ikzf2	0.981126	0.772613	1.13827	1.16017	0.916393	0.242763	0.378726	0.506638	5.3128	5.28531	4.94062	5.49965	5.26493	5.35913	5.03604	5.49779	4.66403	5.17261	5.64301	5.34045	35	43	31	41	28	35	43	44	22779		#E0FFFF,black			Ikzf2	chr1	69531210	69685960	9421	-	NM_011770	P3423	A730095J18Rik| Helios| Zfpn1a2| Znfn1a2	IKAROS family zinc finger 2	Ikzf2
356	Spag16	0.592899	0.390862	0.610814	1.03022	0.590032	0.422685	0.608954	0.957203	1.35548	0.601336	0.000206738	0.644282	2.04181	0	1.01632	0.0164861	0	0.000413446	1.08809	0	3	0	1	0	0	0	1	0	66722	#B0E0E6,black	#87CEEB,black	#B0E0E6,black		Spag16	chr1	69826970	70725132	4892	+	NM_029160	P19688	4921511D23Rik| 4930524F24Rik| 4930585K05Rik| AV261009| Pf20| Wdr29	sperm associated antigen 16	Spag16
357	Vwc2l	1	1	1	1	1	1	1	1	0	0	0	0	0	0	0	0	0	0	0	0	0	0	0	0	0	0	0	0	320460					Vwc2l	chr1	70725715	70885397	4655	+	NM_177164	P7545	A830006F12Rik| Brl	von Willebrand factor C domain-containing protein 2-like	Vwc2l
358	Bard1	1.84979	0.820053	1.00507	0.54334	0.309423	0.642804	0.95001	0.310095	2.80528	3.69264	2.51907	2.81257	2.89572	2.70879	4.11317	3.09664	1.78692	3.00243	2.76795	2.85585	6	6	16	7	3	7	5	7	12021	#FFA07A,black			#B0E0E6,black	Bard1	chr1	71027535	71102972	5448	-	NM_007525	P16217	ENSMUSG00000060893| ENSMUSG00000073653	BRCA1 associated RING domain 1	Bard1
359	Abca12	0.415645	0.133296	0.414603	0.997493	0.0335364	0.015586	0.10276	0.995716	2.9081	1.64152	0.000802773	1.6379	3.05799	2.74081	1.61275	1.66973	0	0.0016051	2.13801	0.866083	7	6	2	2	0	0	3	1	74591	#87CEEB,black	#00BFFF,black	#87CEEB,black		Abca12	chr1	71243090	71414910	8323	-	NM_175210	P19120	4832428G11Rik| 4833417A11Rik	ATP-binding cassette, sub-family A (ABC1), member 12	Abca12
360	Atic	1.14487	1.88348	1.7388	1.51878	0.0909201	0.00812433	0.0243962	0.0416606	7.44573	7.64091	8.35913	8.24383	7.46484	7.42637	7.58305	7.69655	8.41841	8.29731	8.14351	8.33762	164	184	186	191	387	313	246	359	108147		#FFA07A,black	#FFA07A,black	#FFA07A,black	Atic	chr1	71557156	71579403	2611	+	NM_026195	P16783	2610509C24Rik| AA536954| AW212393	5-aminoimidazole-4-carboxamide ribonucleotide formyltransferase/IMP cyclohydrolase	Atic
361	Fn1	2.21153	1.76847	1.97515	0.893111	0.120441	0.017474	0.0266933	0.666963	8.70466	9.84971	9.52716	9.68662	8.83269	8.56415	10.1191	9.51819	9.49036	9.56305	9.78099	9.58565	425	406	1084	678	816	754	767	855	14268	#FF6347,black	#FFA07A,black	#FFA07A,black		Fn1	chr1	71585473	71653234	8065	-	NM_010233	P1597	E330027I09| Fn| Fn-1	fibronectin 1	Fn1
362	Apol7d	0.658246	1.57205	1.26203	1.91727	0.429269	0.32144	0.740083	0.416437	0.616326	0.0130247	1.26897	0.952076	1.04679	0	0.00642922	0.0195903	1.49465	1.00132	0.0340758	1.50864	1	0	0	0	2	1	0	2	100042814	#B0E0E6,black	#FFA07A,black	#FFE4c3,black	#FFA07A,black	Apol7d	chr1	71653335	71662843	1193	+	NR_040308		ENSMUSG00000073652| Gm15456| OTTMUSG00000022136	apolipoprotein L 7d	Apol7d
363	Gm8883	1	1	1	1	1	1	1	1	0	0	0	0	0	0	0	0	0	0	0	0	0	0	0	0	0	0	0	0	667931					Gm8883	chr1	71888112	71891204	699	+	NR_027659		EG667931| Gm554	predicted gene 8883	Gm8883
364	4933417E11Rik	1	1	1	1	1	1	1	1	0	0	0	0	0	0	0	0	0	0	0	0	0	0	0	0	0	0	0	0	71134					4933417E11Rik	chr1	71958998	72005195	1093	-	NR_040454			RIKEN cDNA 4933417E11 gene	4933417E11Rik
365	Mreg	0.953457	1.11139	0.844824	0.886064	0.60275	0.00696374	0.227245	0.453929	7.0811	7.01234	7.23347	6.83782	7.08515	7.07704	7.12295	6.89253	7.24499	7.22185	6.67516	6.98399	126	144	135	109	171	148	88	140	381269					Mreg	chr1	72159233	72212307	2493	-	NM_001005423	P14657	dsu| Gm974| Wdt2	melanoregulin	Mreg
366	Pecr	0.828852	0.686994	0.702747	0.847855	0.0616287	0.105383	0.0179206	0.165799	8.53141	8.26059	7.98978	8.02248	8.5434	8.51932	8.33487	8.18229	8.20447	7.73746	7.9391	8.10131	348	393	314	268	334	212	213	305	111175		#E0FFFF,black	#E0FFFF,black		Pecr	chr1	72259173	72284314	1185	-	NM_023523	P12543	2400003B18Rik| TERP	peroxisomal trans-2-enoyl-CoA reductase	Pecr
367	Tmem169	0.658255	0.657254	0.658578	1.00049	0.423798	0.422671	0.424164	0.843504	0.60552	0.00223866	4.21517e-05	0.00294544	1.03073	0	0.00110374	0.00337269	0	8.43021e-05	0.00588488	0	1	0	0	0	0	0	0	0	271711	#B0E0E6,black	#B0E0E6,black	#B0E0E6,black		Tmem169	chr1	72284373	72302995	2815	+	NM_175564	P25373	A830020B06Rik	transmembrane protein 169	Tmem169
368	Xrcc5	0.758458	0.82177	0.70667	0.93172	0.093142	0.183925	0.0277508	0.489802	6.80533	6.40647	6.52214	6.30444	6.87558	6.73148	6.28401	6.51935	6.386	6.64653	6.30628	6.3026	109	113	75	84	94	99	68	87	22596	#E0FFFF,black		#E0FFFF,black		Xrcc5	chr1	72307421	72394953	2556	+	NM_009533	P23388	AI314015| Ku80| Ku86	X-ray repair complementing defective repair in Chinese hamster cells 5	Xrcc5
369	March4	1.00275	0.656152	0.658784	0.656974	0.996005	0.422692	0.425662	0.424526	0.607983	0.611951	8.38975e-05	0.00585961	1.03439	0	0.00219625	1.03923	0	0.00016779	0.0116955	0	1	0	0	1	0	0	0	0	381270		#B0E0E6,black	#B0E0E6,black	#B0E0E6,black	March4	chr1	72427112	72536564	4187	-	NM_001045533	P5909	BC056494| mKIAA1399	membrane-associated ring finger (C3HC4) 4	March4
370	Smarcal1	0.785992	0.896393	0.828871	1.05455	0.14931	0.123818	0.274729	0.785623	6.6262	6.27879	6.46841	6.35542	6.6797	6.57065	6.42783	6.11256	6.49082	6.44564	6.15306	6.53286	95	101	83	63	101	86	61	102	54380	#E0FFFF,black				Smarcal1	chr1	72583251	72636790	6715	+	NM_018817	P667	6030401P21Rik| AI851716| Mharp	SWI/SNF related matrix associated, actin dependent regulator of chromatin, subfamily a-like 1	Smarcal1
371	Ankar	0.453319	0.738758	0.568993	1.25517	0.182578	0.268057	0.194475	0.715462	2.17352	1.03212	1.7367	1.36001	2.38237	1.92924	1.61033	0.0521943	1.87239	1.5869	1.71996	0.879273	4	3	2	0	3	2	2	1	319695	#87CEEB,black	#E0FFFF,black	#B0E0E6,black	#FFE4c3,black	Ankar	chr1	72642980	72700564	4573	-	NM_176980	P3985	4932422E22Rik	ankyrin and armadillo repeat containing	Ankar
372	Rpl37a	1.13626	1.40663	1.2506	1.10063	0.239668	0.0323651	0.120839	0.239395	8.57053	8.75482	9.06277	8.89315	8.67481	8.45811	8.79736	8.71099	9.06485	9.0607	8.82216	8.96081	381	377	433	387	607	532	394	554	19981		#FFE4c3,black	#FFE4c3,black		Rpl37a	chr1	72711260	72713813	588	+	NM_009084	P8633		ribosomal protein L37a	Rpl37a
373	Igfbp2	1.03854	0.654367	0.490653	0.472445	0.875944	0.474358	0.24152	0.177536	4.29235	4.34691	3.68053	3.26513	4.54217	3.99002	4.49025	4.18774	4.29495	2.58837	2.2671	3.84943	21	16	21	16	21	5	3	15	16008		#B0E0E6,black	#87CEEB,black	#87CEEB,black	Igfbp2	chr1	72824480	72852471	1327	+	NM_008342	P13190	AI255832| IBP-2| Igfbp-2| mIGFBP-2	insulin-like growth factor binding protein 2	Igfbp2
374	Igfbp5	0.872587	0.692956	0.66969	0.767476	0.398128	0.175639	0.100981	0.0433346	9.45257	9.25594	8.9234	8.87413	9.60641	9.28033	9.32113	9.18766	8.70393	9.11386	8.83762	8.90974	728	667	623	539	473	552	398	535	16011		#E0FFFF,black	#E0FFFF,black	#E0FFFF,black	Igfbp5	chr1	72858065	72874865	5854	-	NM_010518	P19349	AI256729| AW208790| IGFBP-5| IGFBP-5P	insulin-like growth factor binding protein 5	Igfbp5
375	Tnp1	1.00052	0.999003	1.46674	1.46597	0.724285	0.433904	0.420124	0.420556	0.00148051	0.00223656	4.2112e-05	0.554094	0.00295951	0	0.0011027	0.00336952	0	8.42228e-05	0.00587935	0.950401	0	0	0	0	0	0	0	1	21958			#FFE4c3,black	#FFE4c3,black	Tnp1	chr1	73015075	73015899	426	-	NM_009407	P24173	Stp-1| Tp-1| TP1	transition protein 1	Tnp1
376	1700027A15Rik	1	1	1	1	1	1	1	1	0	0	0	0	0	0	0	0	0	0	0	0	0	0	0	0	0	0	0	0	69449					1700027A15Rik	chr1	73016036	73025508	571	+	NR_038001			RIKEN cDNA 1700027A15 gene	1700027A15Rik
377	Pinc	1.50751	0.999003	1.00101	0.664018	0.421655	0.433904	0.700373	0.422428	0.00148159	0.593651	4.21427e-05	0.00294481	0.00296166	0	1.01134	0.00337197	0	8.42841e-05	0.00588363	0	0	0	1	0	0	0	0	0	723792	#FFA07A,black			#B0E0E6,black	Pinc	chr1	73391385	73407569	1560	-	NR_003202			pregnancy induced noncoding RNA	Pinc
378	D530049I02Rik	0.67742	0.67639	0.677752	1.00049	0.422245	0.421017	0.422644	0.843504	0.564114	0.00223702	4.21208e-05	0.00294328	0.00296012	0.967099	0.00110293	0.00337022	0	8.42403e-05	0.00588057	0	0	1	0	0	0	0	0	0	78718	#E0FFFF,black	#E0FFFF,black	#E0FFFF,black		D530049I02Rik	chr1	73398968	73430779	551	+	NR_040605			RIKEN cDNA D530049I02 gene	D530049I02Rik
379	6030407O03Rik	1	1	1	1	1	1	1	1	0	0	0	0	0	0	0	0	0	0	0	0	0	0	0	0	0	0	0	0	109198					6030407O03Rik	chr1	73618381	73864466	1801	-	NR_045311			RIKEN cDNA 6030407O03 gene	6030407O03Rik
380	Tns1	0.938181	0.650359	0.989149	1.05433	0.338912	0.0719323	0.74414	0.365416	12.5726	12.4805	11.9519	12.5569	12.5343	12.6099	12.5439	12.4143	11.7223	12.1499	12.5748	12.5387	5544	6716	5824	5053	3838	4535	5322	6629	21961		#B0E0E6,black			Tns1	chr1	73910231	74124447	9966	-	NM_001289895	P12939	1110018I21Rik| 1200014E20Rik| AI648117| E030018G17Rik| E030037J05Rik| Tns	tensin 1	Tns1
381	Rufy4	0.921742	0.37728	0.614842	0.667043	0.885569	0.289232	0.458638	0.310256	2.8791	2.76154	1.47281	2.17739	2.08582	3.38801	2.35203	3.08014	1.8267	1.00289	2.16971	2.18504	3	10	4	7	3	1	3	4	435626		#87CEEB,black	#B0E0E6,black	#E0FFFF,black	Rufy4	chr1	74125541	74148223	2413	+	NM_001170641	P18591	F930048N03Rik	RUN and FYVE domain containing 4	Rufy4
382	Cxcr2	1.10012	0.432399	0.661474	0.601277	0.753113	0.156375	0.32336	0.0776989	2.91613	3.05379	1.70657	2.31989	3.24169	2.49503	3.19671	2.89514	1.81632	1.58778	2.17939	2.44791	8	5	8	6	3	2	3	5	12765		#87CEEB,black	#B0E0E6,black	#B0E0E6,black	Cxcr2	chr1	74153994	74161246	3043	+	NM_009909	P23571	CD128| CDw128| Cmkar2| Gpcr16| IL-8rb| IL-8Rh| IL8RA| Il8rb| mIL-8RH	chemokine (C-X-C motif) receptor 2	Cxcr2
383	Cxcr1	1	1	1	1	1	1	1	1	0	0	0	0	0	0	0	0	0	0	0	0	0	0	0	0	0	0	0	0	227288					Cxcr1	chr1	74191786	74194631	1124	-	NM_178241	P13264	Il8ra	chemokine (C-X-C motif) receptor 1	Cxcr1
384	Arpc2	0.961024	0.947892	0.947031	0.985439	0.673136	0.244027	0.0994395	0.875087	10.7594	10.702	10.6822	10.6808	10.782	10.7364	10.8147	10.5797	10.7237	10.6393	10.6674	10.6941	1645	1832	1756	1416	1920	1591	1418	1845	76709					Arpc2	chr1	74236550	74268213	1597	+	NM_029711	P13796	2210023N03Rik| 34kDa| p34-Arc	actin related protein 2/3 complex, subunit 2	Arpc2
385	Gpbar1	1.72731	2.2762	0.693101	0.40126	0.569129	0.316153	0.422888	0.422033	0.554138	1.34266	1.74077	0.0252743	0.0253695	0.940236	2.0187	0.0288611	2.22716	1.00155	0.0501134	0	0	1	3	0	4	1	0	0	227289	#FFA07A,black	#FF6347,black	#E0FFFF,black	#87CEEB,black	Gpbar1	chr1	74278600	74279589	990	+	NM_174985	P180	BG37| GPCR| GPR131| M-BAR| TGR5	G protein-coupled bile acid receptor 1	Gpbar1
386	Aamp	1.0551	1.00732	1.0263	0.972704	0.34691	0.89362	0.603087	0.441838	10.8683	10.9457	10.8788	10.9057	10.8116	10.9229	10.9131	10.9775	10.92	10.8364	10.9323	10.8787	1679	2085	1880	1866	2200	1824	1704	2097	227290					Aamp	chr1	74279840	74284738	1817	-	NM_001190444	P493	Aamp-rs| AU040907	angio-associated migratory protein	Aamp
387	Pnkd	0.8813	1.10203	1.02317	1.16097	0.134273	0.316655	0.739721	0.0781129	8.82012	8.63783	8.96029	8.85316	8.75188	8.88529	8.61334	8.6619	8.87717	9.03888	8.79641	8.90777	402	507	381	374	533	524	387	534	56695					Pnkd	chr1	74285034	74353692	3500	+	NM_025580	P1787	2210013N15Rik| 2810403H05Rik| AI854243| Brp17| MNCb-5687| MR-1| Tahccp2	paroxysmal nonkinesiogenic dyskinesia	Pnkd
388	Tmbim1	0.838819	1.18518	0.858453	1.02341	0.429749	0.0677221	0.254881	0.920495	8.40229	8.14872	8.64739	8.1821	8.33073	8.47046	7.84998	8.39608	8.66613	8.62841	8.04948	8.30354	300	380	224	311	460	394	230	351	69660					Tmbim1	chr1	74288247	74304336	2309	-	NM_027154	P23443	2310061B02Rik| AA960455| AU024746| C78899| mKIAA4161| RECS1| Tmbib1	transmembrane BAX inhibitor motif containing 1	Tmbim1
389	Catip	0.522167	0.808382	1.27816	2.4478	0.305689	0.668418	0.499308	0.0137126	2.82215	1.88473	2.51526	3.17622	3.24366	2.22416	1.62285	2.1063	2.14503	2.80962	3.15107	3.20094	8	4	2	3	4	6	7	9	241112	#B0E0E6,black		#FFE4c3,black	#FF6347,black	Catip	chr1	74362108	74369321	2101	+	NM_001033345	P480	Gm216	ciliogenesis associated TTC17 interacting protein	Catip
390	Slc11a1	0.786034	1.31814	0.717745	0.913123	0.34891	0.254528	0.370215	0.763981	3.32631	2.97897	3.72482	2.84785	3.54233	3.07215	2.84272	3.10346	3.85039	3.58727	3.17992	2.41576	10	8	6	7	15	11	7	5	18173	#E0FFFF,black	#FFE4c3,black	#E0FFFF,black		Slc11a1	chr1	74375203	74386051	2304	+	NM_013612	P8104	Bcg| ity| Ity| Ity1| Lsh| Nramp| Nramp1	solute carrier family 11 (proton-coupled divalent metal ion transporters), member 1	Slc11a1
391	Ctdsp1	0.885393	1.01427	0.815529	0.921093	0.379934	0.0223227	0.0220743	0.578337	8.3375	8.16189	8.35794	8.0433	8.33519	8.3398	7.98434	8.31996	8.36003	8.35585	8.09171	7.99322	301	347	246	295	372	326	237	283	227292					Ctdsp1	chr1	74391609	74397285	2776	+	NM_153088	P21461	GIP| Nif3| NLIIF| SCP1	CTD (carboxy-terminal domain, RNA polymerase II, polypeptide A) small phosphatase 1	Ctdsp1
392	Vil1	0.646361	0.449672	0.789779	1.22189	0.455819	0.368995	0.64133	0.103966	3.60274	2.97315	2.44968	3.26226	4.07216	2.90243	3.0327	2.91103	3.15715	1.0038	3.3374	3.18299	15	7	7	6	9	1	8	9	22349	#B0E0E6,black	#87CEEB,black	#E0FFFF,black		Vil1	chr1	74409384	74435560	3117	+	NM_009509	P12342	Vil	villin 1	Vil1
393	Usp37	1.08474	1.03023	0.973301	0.897264	0.796896	0.919462	0.927835	0.469759	6.23585	6.35321	6.27882	6.19681	6.56978	5.80059	6.51055	6.17658	6.34255	6.21215	6.17307	6.22016	88	59	88	66	91	73	62	82	319651					Usp37	chr1	74435510	74544286	7196	-	NM_176972	P10019	4932415L06Rik| C330008N13Rik	ubiquitin specific peptidase 37	Usp37
394	Rqcd1	1.53253	1.65341	1.43143	0.934027	0.13016	0.116472	0.163907	0.330888	5.63363	6.24955	6.35908	6.15109	5.31313	5.89572	6.32025	6.1752	6.22905	6.47835	6.1706	6.13131	36	63	77	66	84	88	62	77		#FFA07A,black	#FFA07A,black	#FFE4c3,black		Rqcd1	chr1	74506060	74530842	3266	+	NM_021383	P21814
395	Plcd4	0.942527	1.11373	0.666805	0.707466	0.820152	0.696071	0.466605	0.545672	2.46258	2.37719	2.61798	1.87792	2.65969	2.23421	2.61286	2.09534	2.86195	2.32418	2.47773	0.832444	5	4	5	3	7	4	4	1	18802			#E0FFFF,black	#E0FFFF,black	Plcd4	chr1	74542889	74565977	3121	+	NM_001081456	P26867	4921507K24Rik	phospholipase C, delta 4	Plcd4
396	Zfp142	0.839251	0.926263	0.91458	1.08976	0.0954581	0.54656	0.2241	0.0742375	5.75252	5.4997	5.64202	5.6237	5.82159	5.67998	5.4621	5.53634	5.77579	5.49456	5.61949	5.6279	52	54	42	42	61	44	42	54	77264					Zfp142	chr1	74565128	74588028	7472	-	NM_029888	P26163	9330177B18Rik| BB154236| mKIAA0236	zinc finger protein 142	Zfp142
397	Bcs1l	0.647348	1.20123	0.952037	1.47067	0.0646681	0.291699	0.794816	0.150312	6.48502	5.85763	6.74953	6.41411	6.34465	6.61293	5.8185	5.89572	6.61453	6.87298	6.19777	6.60219	75	104	54	54	110	116	63	107	66821	#B0E0E6,black			#FFE4c3,black	Bcs1l	chr1	74588289	74592443	1807	+	NM_001305652	P18729	9130022O19Rik	BCS1-like (yeast)	Bcs1l
398	Rnf25	0.584332	0.787638	1.06078	1.81538	0.090807	0.277294	0.842416	0.18587	4.37733	3.60219	4.03293	4.46245	4.17925	4.55146	3.49788	3.69945	4.14655	3.90959	4.75317	4.09798	16	24	10	11	19	14	23	18	57751	#B0E0E6,black	#E0FFFF,black		#FFA07A,black	Rnf25	chr1	74593748	74601397	1476	-	NM_001305230	P14459	0610009H16Rik| AO7	ring finger protein 25	Rnf25
399	Stk36	0.842329	0.883244	0.80001	0.949759	0.811678	0.475452	0.271599	0.947575	2.90874	2.6612	2.72963	2.58683	3.0776	2.71747	1.04265	3.40479	2.64489	2.80966	2.49812	2.6704	7	6	1	9	6	6	4	6	269209					Stk36	chr1	74601455	74636893	5234	+	NM_175031	P24097	1700112N14Rik| B930045J24| FU| Fused| mKIAA1278	serine/threonine kinase 36	Stk36
400	Ttll4	1.08435	1.17317	1.22116	1.12617	0.650891	0.24027	0.423528	0.612193	4.80905	4.92587	5.03947	5.0973	4.9526	4.64962	5.0787	4.75492	5.03188	5.04701	5.31146	4.84571	28	26	32	24	36	32	34	31	67534					Ttll4	chr1	74661754	74697973	4253	+	NM_001014974	P16336	4632407P03Rik| AI451681| mKIAA0173	tubulin tyrosine ligase-like family, member 4	Ttll4
401	Cyp27a1	0.976175	0.657531	1.28318	1.3145	0.815147	0.117311	0.119711	0.0363892	6.91453	6.87974	6.30966	7.27426	7.03828	6.77917	6.88108	6.87841	6.50003	6.0903	7.34041	7.20492	122	117	114	108	102	67	141	163	104086		#B0E0E6,black	#FFE4c3,black	#FFE4c3,black	Cyp27a1	chr1	74713574	74737890	1890	+	NM_024264	P8046	1300013A03Rik| Cyp27	cytochrome P450, family 27, subfamily a, polypeptide 1	Cyp27a1
402	Prkag3	1.05479	1.39422	0.663864	0.62938	0.910149	0.161979	0.0960554	0.450851	3.85864	3.9356	4.3381	3.2676	3.99644	3.70628	3.20848	4.41678	4.48675	4.17236	3.37435	3.15233	14	13	8	19	24	17	8	9	241113		#FFE4c3,black	#B0E0E6,black	#B0E0E6,black	Prkag3	chr1	74738922	74748955	2832	-	NM_153744	P13918	Amkg3| Ampkg3| AMPKg3L| AMPKg3S	protein kinase, AMP-activated, gamma 3 non-catatlytic subunit	Prkag3
403	Wnt6	2.0819	1.47786	1.61498	0.775722	0.332073	0.519645	0.189959	0.65623	1.79535	2.85326	2.35887	2.48687	1.67762	1.9042	3.3466	2.09765	2.85874	1.58761	2.73635	2.18504	2	3	9	3	7	2	5	4	22420	#FF6347,black	#FFE4c3,black	#FFA07A,black	#E0FFFF,black	Wnt6	chr1	74771892	74785319	2068	+	NM_009526	P5247	AA409270| Wnt-6	wingless-type MMTV integration site family, member 6	Wnt6
404	Wnt10a	1.02335	0.677226	0.67994	0.664426	0.964826	0.419382	0.422646	0.422214	0.562374	0.595674	8.3815e-05	0.00585385	0.00588586	0.962961	1.01271	0.00670057	0	0.000167625	0.011684	0	0	1	1	0	0	0	0	0	22409		#E0FFFF,black	#E0FFFF,black	#B0E0E6,black	Wnt10a	chr1	74792019	74804175	1961	+	NM_009518	P8560		wingless-type MMTV integration site family, member 10A	Wnt10a
405	Cdk5r2	1.64787	1.2276	2.06307	1.25196	0.598428	0.768459	0.54144	0.831994	0.623298	1.3439	0.919136	1.66809	1.05713	0	2.01945	0.0320236	1.47581	0.000806256	2.42112	0	1	0	3	0	2	0	4	0	12570	#FFA07A,black		#FF6347,black	#FFE4c3,black	Cdk5r2	chr1	74855029	74857732	2704	+	NM_009872	P16995	B230310J22Rik| p39	cyclin-dependent kinase 5, regulatory subunit 2 (p39)	Cdk5r2
406	Fev	1	1	1	1	1	1	1	1	0	0	0	0	0	0	0	0	0	0	0	0	0	0	0	0	0	0	0	0	260298					Fev	chr1	74881509	74885408	1479	-	NM_153111	P8039	mPet-1| Pet-1| Pet1	FEV (ETS oncogene family)	Fev
407	Cryba2	1.00322	0.65513	1.01799	1.01472	0.995344	0.422713	0.974606	0.979199	0.610273	0.614911	0.000125277	0.635992	1.0378	0	0.00327859	1.0431	0	0.000250544	1.07588	0	1	0	0	1	0	0	1	0	12958		#B0E0E6,black			Cryba2	chr1	74889934	74893143	720	-	NM_021541	P1598	E130107M19Rik	crystallin, beta A2	Cryba2
408	Ccdc108	0.393731	0.39138	0.572337	1.45363	0.424168	0.422678	0.569066	0.414131	1.35352	0.00880369	0.000166018	0.548459	2.03939	0	0.00434365	0.01325	0	0.000332017	0.0230754	0.932758	3	0	0	0	0	0	0	1	241116	#87CEEB,black	#87CEEB,black	#B0E0E6,black	#FFE4c3,black	Ccdc108	chr1	74902080	74935599	5718	-	NM_001039495	P21117	A230051F10| B230363K08Rik	coiled-coil domain containing 108	Ccdc108
409	Ihh	1.55649	0.709116	1.99098	1.27915	0.411605	0.305875	0.110896	0.570883	0.998385	1.63668	0.502478	1.99186	1.06385	0.929806	1.02376	2.06549	0.873872	0.00103028	1.70613	2.23025	1	1	1	3	1	0	2	4	16147	#FFA07A,black	#E0FFFF,black	#FFA07A,black	#FFE4c3,black	Ihh	chr1	74945318	74951651	2444	-	NM_010544	P24795	HHG-2	Indian hedgehog	Ihh
410	Nhej1	0.879743	1.75717	1.10823	1.25972	0.867997	0.415326	0.880259	0.125386	3.90101	3.71616	4.71427	4.04927	2.45336	4.60887	3.84332	3.57671	4.35407	5.00226	3.99882	4.09801	4	25	13	10	22	31	13	18	75570		#FFA07A,black		#FFE4c3,black	Nhej1	chr1	74967346	75046639	846	-	NM_029342	P7755	1700029B21Rik| cernunnos| XLF	nonhomologous end-joining factor 1	Nhej1
411	Slc23a3	0.9421	0.876089	0.806594	0.856165	0.818624	0.796551	0.505957	0.647566	2.46253	2.37649	2.27168	2.15245	2.65878	2.23532	2.61252	2.09413	1.40486	2.80937	1.76129	2.45985	5	4	5	3	2	6	2	5	22626					Slc23a3	chr1	75125542	75133890	2058	-	NM_194333	P20810	SVCT3| Yspl1	solute carrier family 23 (nucleobase transporters), member 3	Slc23a3
412	Cnppd1	1.13862	0.891357	1.1306	0.992958	0.23361	0.345374	0.2528	0.347198	8.93512	9.12241	8.7692	9.11222	8.81166	9.04885	9.12849	9.11631	8.71341	8.8229	9.11794	9.10647	419	568	545	513	476	451	484	613	69171					Cnppd1	chr1	75135215	75142368	2738	-	NM_026977	P22924	1810031K17Rik| AU043960	cyclin Pas1/PHO80 domain containing 1	Cnppd1
413	Fam134a	0.965377	0.973378	1.09453	1.13379	0.279528	0.634119	0.257201	0.182985	8.08572	8.03488	8.04679	8.21603	8.08003	8.09138	8.06919	7.99973	8.11584	7.97427	8.29318	8.13453	252	292	261	236	314	250	273	312	227298					Fam134a	chr1	75142786	75147909	2565	+	NM_001305231	P11751		family with sequence similarity 134, member A	Fam134a
414	Zfand2b	0.955058	1.03739	1.05221	1.10173	0.813126	0.85432	0.781291	0.153688	7.18765	7.12131	7.24061	7.26107	6.93086	7.40556	7.17524	7.06528	7.34162	7.132	7.29277	7.22866	113	181	140	123	183	139	136	166	68818					Zfand2b	chr1	75168646	75171626	1448	+	NM_001159906	P18479	1110060O18Rik| C81256	zinc finger, AN1 type domain 2B	Zfand2b
415	Abcb6	0.659215	0.638866	0.652136	0.989262	0.0363341	0.0752136	0.110777	0.961792	7.22606	6.62488	6.57964	6.6093	7.28384	7.16586	6.7361	6.50435	6.78316	6.34262	6.85255	6.31656	145	153	103	83	124	80	100	88	74104	#B0E0E6,black	#B0E0E6,black	#B0E0E6,black		Abcb6	chr1	75171641	75180283	2933	-	NM_023732	P23751	1200005B17Rik	ATP-binding cassette, sub-family B (MDR/TAP), member 6	Abcb6
416	Atg9a	0.983267	0.9188	0.98043	0.997115	0.903653	0.636654	0.835096	0.978444	8.11999	8.09565	7.99781	8.09148	7.99806	8.23242	7.95472	8.22402	8.17894	7.79064	8.06654	8.11599	238	322	241	276	328	220	233	308	245860					Atg9a	chr1	75180861	75192010	3951	-	NM_001003917	P11465	Apg9l1| Atg9| Atg9l1| AU019532	autophagy related 9A	Atg9a
417	Ankzf1	0.998802	1.08466	1.13996	1.14133	0.993715	0.719478	0.460974	0.211808	6.8758	6.87407	6.99304	7.06479	6.66798	7.05742	6.85596	6.89196	7.18549	6.77091	7.15901	6.96398	94	142	112	109	164	108	124	138	52231					Ankzf1	chr1	75192160	75199385	2881	+	NM_001267620	P14448	1300008P06Rik| 2810025E10Rik| D1Ertd161e	ankyrin repeat and zinc finger domain containing 1	Ankzf1
418	Glb1l	0.997923	1.1068	1.12336	1.12569	0.990056	0.660417	0.531301	0.325731	6.67404	6.67104	6.82044	6.84185	6.45583	6.86354	6.73603	6.60297	7.00963	6.60264	6.94776	6.72755	81	124	103	89	145	96	107	117	74577					Glb1l	chr1	75198235	75210778	3451	-	NM_029010	P6036	4833408P15Rik	galactosidase, beta 1-like	Glb1l
419	Stk16	0.536881	0.614303	0.29519	0.549824	0.0599459	0.0648589	0.0137072	0.104046	12.4267	11.5293	11.7237	10.6664	12.3011	12.5421	11.7406	11.2817	11.8605	11.5726	10.6802	10.6524	4717	6407	3337	2304	4223	3039	1430	1793	20872	#B0E0E6,black	#B0E0E6,black	#87CEEB,black	#B0E0E6,black	Stk16	chr1	75210829	75215606	2973	+	NM_001277992	P26793	EDPK| Krct| MPSK| PKL12| TSF-1	serine/threonine kinase 16	Stk16
420	Tuba4a	0.537054	0.607146	0.246764	0.459477	0.0885564	0.0793315	0.0165797	0.119326	13.1478	12.2509	12.4279	11.129	12.9987	13.283	12.5207	11.9189	12.5747	12.2645	11.1354	11.1226	7650	10708	5731	3584	6929	4910	1961	2484	22145	#B0E0E6,black	#B0E0E6,black	#00BFFF,black	#87CEEB,black	Tuba4a	chr1	75214974	75219253	2053	-	NM_009447	P14988	M[a]4| Tuba4	tubulin, alpha 4A	Tuba4a
421	A630095N17Rik	1	1	1	1	1	1	1	1	0	0	0	0	0	0	0	0	0	0	0	0	0	0	0	0	0	0	0	0	381272					A630095N17Rik	chr1	75220095	75232093	767	-	NM_001243091	P24732	Gm1624	RIKEN cDNA A630095N17 gene	A630095N17Rik
422	Dnajb2	0.675191	1.00019	0.754098	1.11687	0.283582	0.998335	0.0659854	0.748041	8.47492	7.90829	8.47519	8.06774	8.37752	8.56615	7.35859	8.30536	8.40954	8.53797	8.09182	8.04326	310	406	159	292	385	370	237	293	56812	#E0FFFF,black		#E0FFFF,black		Dnajb2	chr1	75236423	75245692	2116	+	NM_001159884	P6754	2700059H22Rik| Dnajb10| Hsj1| mDj8	DnaJ heat shock protein family (Hsp40) member B2	Dnajb2
423	Ptprn	0.591611	1.55939	0.824665	1.39393	0.213634	0.10166	0.465854	0.198717	3.5303	2.77302	4.17129	3.25218	3.78541	3.22018	3.03649	2.45045	4.17043	4.17215	3.19325	3.30881	12	9	7	4	19	17	7	10	19275	#B0E0E6,black	#FFA07A,black		#FFE4c3,black	Ptprn	chr1	75247041	75264208	3535	-	NM_008985	P25986	IA-2| mIA-A| mKIAA4064	protein tyrosine phosphatase, receptor type, N	Ptprn
424	Resp18	0.393731	0.391378	0.609932	1.54911	0.42417	0.422678	0.607705	0.426902	1.35353	0.00881452	0.000166223	0.640253	2.0394	0	0.00434899	0.0132663	0	0.000332427	1.08216	0	3	0	0	0	0	0	1	0	19711	#87CEEB,black	#87CEEB,black	#B0E0E6,black	#FFA07A,black	Resp18	chr1	75272202	75278380	710	-	NM_009049	P24277	AI851012	regulated endocrine-specific protein 18	Resp18
425	Dnpep	0.819778	0.9091	0.887162	1.0822	0.00403484	0.0328508	0.0563608	0.120974	8.76045	8.47376	8.62296	8.58772	8.74433	8.7764	8.47881	8.46868	8.64301	8.60263	8.54534	8.6289	400	470	347	327	453	387	325	440	13437					Dnpep	chr1	75308565	75317637	1946	-	NM_016878	P25394	AA407814	aspartyl aminopeptidase	Dnpep
426	Des	0.897131	1.36196	1.09357	1.21897	0.586643	0.0723821	0.439069	0.282965	13.9329	13.7763	14.3786	14.0619	13.7934	14.06	13.5484	13.973	14.4267	14.3288	14.0186	14.104	13271	18352	11685	14888	25017	20538	14479	19620	13346		#FFE4c3,black			Des	chr1	75360292	75368579	3065	+	NM_010043	P18636		desmin	Des
427	Gm15179	0.80241	0.629854	0.420679	0.524269	0.236578	0.0126928	0.0455363	0.158629	4.38747	4.06989	3.72056	3.13827	4.40515	4.36958	3.84133	4.26714	3.62527	3.80995	3.52004	2.61761	19	21	13	17	13	13	9	6	100503248		#B0E0E6,black	#87CEEB,black	#B0E0E6,black	Gm15179	chr1	75368210	75375015	676	-	NR_037976		OTTMUSG00000019417	predicted gene 15179	Gm15179
428	Speg	0.855459	0.71722	0.613486	0.717142	0.459316	0.00414546	0.000279908	0.267247	9.39362	9.16839	8.9141	8.68872	9.38447	9.40271	8.87195	9.41417	8.87922	8.94817	8.68548	8.69195	624	726	456	631	534	492	358	460	11790		#E0FFFF,black	#B0E0E6,black	#E0FFFF,black	Speg	chr1	75375297	75432304	13227	+	NM_007463	P26572	Apeg1| AW125581| BPEG| D1Bwg1450e| mKIAA1297| SPEGalpha| SPEGbeta	SPEG complex locus	Speg
429	Gmppa	1.31848	0.967046	0.95905	0.72739	0.0612097	0.810063	0.7364	0.0473839	6.25752	6.65639	6.20917	6.19719	6.36284	6.1439	6.61975	6.69213	6.06221	6.34254	6.08116	6.30458	76	75	95	95	75	80	58	87	69080	#FFE4c3,black			#E0FFFF,black	Gmppa	chr1	75435943	75443176	1528	+	NM_133708	P11823	1810012N01Rik	GDP-mannose pyrophosphorylase A	Gmppa
430	Asic4	2.03855	0.998016	1.00202	0.491537	0.422844	0.433901	0.700291	0.423595	0.00294896	1.03049	8.39014e-05	0.00585988	0.00589191	0	0.00219636	1.62476	0	0.000167798	0.0116961	0	0	0	0	2	0	0	0	0	241118	#FF6347,black			#87CEEB,black	Asic4	chr1	75450510	75474340	2650	+	NM_183022	P14624	Accn4| BNAC4	acid-sensing (proton-gated) ion channel family member 4	Asic4
431	Chpf	1.27487	1.50631	1.23317	0.967291	0.0181791	0.0195622	0.0302399	0.190429	8.17955	8.5299	8.77057	8.48192	8.12578	8.23138	8.53958	8.52016	8.82864	8.71006	8.50465	8.45882	260	322	362	339	515	417	316	391	74241	#FFE4c3,black	#FFA07A,black			Chpf	chr1	75474569	75479471	3235	-	NM_001001566	P22162	1700028N03Rik| AI414328| D1Bwg1363e	chondroitin polymerizing factor	Chpf
432	Tmem198	0.608267	0.841007	0.754989	1.24121	0.0945117	0.402497	0.376478	0.53917	3.249	2.53178	2.99919	2.84353	3.39933	3.08118	2.35746	2.68729	3.16658	2.80981	3.16344	2.43186	9	8	4	5	9	6	7	5	319998	#B0E0E6,black		#E0FFFF,black		Tmem198	chr1	75479532	75485693	2185	+	NM_177056	P5320	A230078I05Rik| Tmem198-1| Tmem198a	transmembrane protein 198	Tmem198
433	Obsl1	0.828068	0.778904	0.778797	0.940499	0.0291766	0.0390786	0.0218726	0.093021	7.83296	7.56078	7.47248	7.47228	7.78969	7.87497	7.55144	7.57006	7.40811	7.5341	7.5003	7.44371	206	251	182	175	192	184	157	193	98733		#E0FFFF,black	#E0FFFF,black		Obsl1	chr1	75485825	75506452	5770	-	NM_178884	P477	AW822216	obscurin-like 1	Obsl1
434	Inha	1.35298	0.463439	0.566315	0.418569	0.254637	0.0371339	0.0576086	0.0591128	4.64525	5.08139	3.5357	3.82493	4.78784	4.48701	5.27805	4.85362	3.60535	3.46251	3.90547	3.73962	25	23	37	26	13	10	12	14	16322	#FFE4c3,black	#87CEEB,black	#B0E0E6,black	#87CEEB,black	Inha	chr1	75507077	75510354	1463	+	NM_010564	P9912	AW555078	inhibin alpha	Inha
435	Stk11ip	1.15852	1.22875	1.55426	1.34159	0.541009	0.274556	0.0636483	0.141579	5.13102	5.34331	5.42822	5.76725	4.90895	5.32343	5.12387	5.53373	5.49313	5.36024	5.79954	5.73421	27	42	33	42	50	40	48	58	71728			#FFA07A,black	#FFE4c3,black	Stk11ip	chr1	75521529	75537335	4458	+	NM_027886	P2311	1200014D22Rik| BB131189| LIP1| LKB1IP	serine/threonine kinase 11 interacting protein	Stk11ip
436	Slc4a3	0.628358	0.870421	0.683793	1.08822	0.144662	0.358614	0.0721225	0.730251	9.99707	9.32673	9.79686	9.44871	9.87183	10.1123	8.97567	9.60887	9.9106	9.67338	9.51882	9.37501	875	1188	490	722	1092	814	639	739	20536	#B0E0E6,black		#E0FFFF,black		Slc4a3	chr1	75546266	75559431	4441	+	NM_009208	P14086	A930038D23Rik| Ae3	solute carrier family 4 (anion exchanger), member 3	Slc4a3
437	Gm17751	0.337688	0.633884	0.703697	2.08387	0.00309485	0.349552	0.509108	0.426843	1.58345	0.0172087	0.925737	1.07647	1.63569	1.52924	0.00849833	0.0258668	1.48484	0.000650235	1.68605	0	2	2	0	0	2	0	2	0	620079	#87CEEB,black	#B0E0E6,black	#E0FFFF,black	#FF6347,black	Gm17751	chr1	76489133	76502028	2004	+	NR_038012			predicted gene, 17751	Gm17751
438	Epha4	0.889467	0.874938	0.894532	1.00569	0.0558107	0.39939	0.0398623	0.820214	8.30594	8.13695	8.11319	8.14515	8.33505	8.27623	8.10727	8.16604	7.9081	8.29273	8.13303	8.15716	301	332	268	265	272	312	244	317	13838					Epha4	chr1	77367185	77515088	6328	-	NM_007936	P18452	2900005C20Rik| AI385584| Cek8| Hek8| rb| Sek| Sek1| Tyro1	Eph receptor A4	Epha4
439	Pax3	2.51414	2.48218	2.00083	0.79583	0.420085	0.424697	0.0170057	0.76626	0.0114195	1.34149	1.32303	1.01202	0.0227492	0	2.01797	0.0258826	0	2.00137	1.10417	0.913577	0	0	3	0	0	3	1	1	18505	#FF6347,black	#FF6347,black	#FF6347,black	#E0FFFF,black	Pax3	chr1	78101267	78197136	3376	-	NM_001159520	P9871	Pax-3| Sp| Splchl2| splotch	paired box 3	Pax3
440	Sgpp2	1.58965	1.10538	0.673628	0.423758	0.336113	0.855055	0.378544	0.143171	2.56187	3.23058	2.70641	1.9919	2.09421	2.91448	2.8372	3.53936	3.17735	2.0027	1.78653	2.17164	3	7	6	10	9	3	2	4	433323	#FFA07A,black		#E0FFFF,black	#87CEEB,black	Sgpp2	chr1	78310346	78420286	3998	+	NM_001004173	P16400	Spp2| SPPase2	sphingosine-1-phosphate phosphotase 2	Sgpp2
441	Farsb	1.0938	0.943004	0.848958	0.776157	0.556413	0.524055	0.182165	0.228052	9.36872	9.49807	9.28406	9.13249	9.30909	9.42599	9.3189	9.65742	9.37665	9.18512	9.02068	9.23625	592	738	622	747	754	580	452	671	23874				#E0FFFF,black	Farsb	chr1	78417958	78488897	2594	-	NM_001278075	P24033	C76708| Farsa| Farsl| Farslb| Frsb	phenylalanyl-tRNA synthetase, beta subunit	Farsb
442	Mogat1	0.658255	0.657254	0.658578	1.00049	0.423798	0.422671	0.424164	0.843504	0.60552	0.00223866	4.21517e-05	0.00294544	1.03073	0	0.00110374	0.00337269	0	8.43021e-05	0.00588488	0	1	0	0	0	0	0	0	0	68393	#B0E0E6,black	#B0E0E6,black	#B0E0E6,black		Mogat1	chr1	78511060	78538173	1206	+	NM_026713	P3609	0610030A14Rik| 1110064N14Rik| Dgat2l| Dgat2l1| mDC2| MGAT1| WI1-2612I11.1	monoacylglycerol O-acyltransferase 1	Mogat1
443	Acsl3	1.12331	1.04727	1.63498	1.4555	0.344593	0.776306	0.0258954	0.0067076	7.15233	7.32009	7.21896	7.8616	7.28712	7.00363	7.34865	7.29095	7.06229	7.36027	7.8927	7.82981	145	137	158	144	151	163	207	252	74205			#FFA07A,black	#FFE4c3,black	Acsl3	chr1	78657825	78707743	3950	+	NM_028817	P18269	2610510B12Rik| Acs3| C85929| Facl3| Pro2194	acyl-CoA synthetase long-chain family member 3	Acsl3
444	Utp14b	1.33137	2.01146	1.36197	1.02299	0.494429	0.0368741	0.372731	0.954254	2.90964	3.32255	3.91788	3.35533	3.09497	2.69694	2.84431	3.68111	4.01853	3.80966	3.63094	3.01434	7	6	6	11	17	13	10	8	195434	#FFE4c3,black	#FF6347,black	#FFE4c3,black		Utp14b	chr1	78657825	78667601	3841	+	NM_001001981	P18229	4932411L21Rik| jsd	UTP14B small subunit processome component	Utp14b
445	Kcne4	1.5455	1.39741	1.42411	0.921458	0.0209811	0.00760215	0.259806	0.710532	4.94787	5.57595	5.43063	5.45794	4.95813	4.93755	5.64873	5.4993	5.46542	5.39497	5.15174	5.71038	28	32	48	41	49	41	30	57	57814	#FFA07A,black	#FFE4c3,black	#FFE4c3,black		Kcne4	chr1	78816949	78820025	2463	+	NM_021342	P725	AW487937| MiRP3	potassium voltage-gated channel, Isk-related subfamily, gene 4	Kcne4
446	Scg2	0.503445	0.500441	1.00729	2.0008	0.00354317	0.00349135	0.914257	0.0105304	0.998894	0.00880024	0.000165953	1.00938	1.04097	0.955552	0.00434194	0.0132448	0	0.000331887	1.08212	0.932767	1	1	0	0	0	0	1	1	20254	#B0E0E6,black	#B0E0E6,black		#FF6347,black	Scg2	chr1	79434669	79440090	2485	-	NM_009129	P3963	Chgc| SgII	secretogranin II	Scg2
447	Ap1s3	1.16231	2.57015	1.91851	1.65059	0.814722	0.0113657	0.0139749	0.345637	4.1642	4.3812	5.52605	5.10418	4.19266	4.13517	4.98854	3.3119	5.61722	5.42873	5.18313	5.02066	16	18	30	8	54	42	31	35	252903		#FF6347,black	#FFA07A,black	#FFA07A,black	Ap1s3	chr1	79606876	79671972	2876	-	NM_183027	P24053	1190009B22| Jr2| [s]3A	adaptor-related protein complex AP-1, sigma 3	Ap1s3
448	Wdfy1	2.79275	4.0392	2.45519	0.879131	0.0930345	0.000731547	0.0487635	0.664883	6.8939	8.37559	8.90797	8.18974	6.80215	6.98016	8.65017	8.03616	8.9273	8.88838	8.37061	7.9829	103	135	391	242	551	472	288	281	69368	#FF6347,black	#FF4500,black	#FF6347,black		Wdfy1	chr1	79702262	79761769	4865	-	NM_001111279	P14059	1700013B03Rik| 1700120F24Rik| FENS-1| Jr1| mKIAA1435| WDF1| ZFYVE17	WD repeat and FYVE domain containing 1	Wdfy1
449	Mrpl44	0.852184	1.06318	1.05047	1.23268	0.199705	0.373848	0.420737	0.137207	8.39974	8.16897	8.48812	8.47077	8.35451	8.44359	8.04167	8.28595	8.42391	8.5496	8.41531	8.52417	305	373	256	288	389	373	297	409	69163					Mrpl44	chr1	79776018	79781445	1424	+	NM_001081210	P8341	1810030E18Rik| 5730593H20Rik| AI463302	mitochondrial ribosomal protein L44	Mrpl44
450	Serpine2	1.14525	1.04803	0.902765	0.788272	0.510173	0.236612	0.151904	0.32077	8.99404	9.1897	9.06173	8.84647	9.02494	8.96248	9.40195	8.94075	9.03546	9.08752	8.78592	8.90458	486	535	659	454	595	542	384	533	20720				#E0FFFF,black	Serpine2	chr1	79794321	79858665	2055	-	NM_009255	P23085	B230326M24Rik| PAI-1| PI-7| PI7| PN-1| Spi4	serine (or cysteine) peptidase inhibitor, clade E, member 2	Serpine2
451	Fam124b	1.88356	4.01048	2.31432	1.2287	0.126092	0.0306397	0.0770596	0.207073	3.01922	3.93268	5.02299	4.22981	3.42935	2.44402	3.84385	4.01635	5.16917	4.86032	4.35241	4.09581	9	5	13	14	39	28	17	18	241128	#FFA07A,black	#FF4500,black	#FF6347,black		Fam124b	chr1	80198699	80213944	2862	-	NM_173425	P8092	A830043J08Rik	family with sequence similarity 124, member B	Fam124b
452	Cul3	0.963597	0.785481	0.827225	0.858477	0.701858	0.106009	0.105484	0.168139	8.98501	8.93152	8.63666	8.71137	8.90114	9.06428	9.01868	8.83875	8.54002	8.72724	8.75124	8.67036	446	574	505	423	422	422	375	453	26554		#E0FFFF,black			Cul3	chr1	80266818	80340430	2764	-	NM_016716	P26666	KIAA0617	cullin 3	Cul3
453	1700016L21Rik	0.393861	0.561566	0.819126	2.07973	0.424901	0.560297	0.830887	0.425855	1.35731	0.0130732	0.52484	1.06947	2.0441	0	0.00645319	0.0196631	0.908586	0.000493514	1.67687	0	3	0	0	0	1	0	2	0	72208	#87CEEB,black	#B0E0E6,black		#FF6347,black	1700016L21Rik	chr1	80445932	80475660	394	+	NR_040460		Jr3	RIKEN cDNA 1700016L21 gene	1700016L21Rik
454	Dock10	0.856876	0.617439	1.03733	1.21059	0.607279	0.134728	0.781558	0.516099	5.28632	5.06347	4.59069	5.33919	5.4129	5.14754	5.3912	4.63872	4.2582	4.86071	5.23223	5.43876	39	37	40	22	21	28	32	47	210293		#B0E0E6,black			Dock10	chr1	80501068	80758553	7552	-	NM_175291	P3634	9330153B10Rik| A630054M16Rik| Jr4| Jr5| mKIAA0694| R75174| ZIZ3| Zizimin3	dedicator of cytokinesis 10	Dock10
455	Nyap2	1.52342	0.999002	1.00102	0.657086	0.422843	0.433904	0.700373	0.423592	0.00148198	0.608792	4.21537e-05	0.00294558	0.00296243	0	0.00110379	1.03506	0	8.43061e-05	0.00588515	0	0	0	0	1	0	0	0	0	241134	#FFA07A,black			#B0E0E6,black	Nyap2	chr1	81077317	81271651	4906	+	NM_172849	P5866	9430031J16Rik| Jr6| Kiaa1486	neuronal tyrosine-phophorylated phosphoinositide 3-kinase adaptor 2	Nyap2
456	Irs1	1.2876	0.970941	1.18332	0.919016	0.524119	0.918886	0.430374	0.820945	8.82175	9.18642	8.7792	9.06459	8.70488	8.92985	8.70128	9.54884	8.36918	9.09811	8.84072	9.25834	389	523	405	693	375	546	399	681	16367	#FFE4c3,black				Irs1	chr1	82233105	82291439	9163	-	NM_010570	P16792	G972R| IRS-1	insulin receptor substrate 1	Irs1
457	Rhbdd1	0.983249	1.03146	0.694104	0.705929	0.830996	0.894556	0.0467771	0.00229491	6.26623	6.24186	6.31091	5.73945	6.36132	6.16443	6.22504	6.25848	6.56471	6.00272	5.75581	5.7229	76	76	72	70	106	63	46	58	76867			#E0FFFF,black	#E0FFFF,black	Rhbdd1	chr1	82316579	82445367	3758	+	NM_029777	P7867	4930418P06Rik| mRHBDD1| RRP4	rhomboid domain containing 1	Rhbdd1
458	Col4a4	1.16517	1.76744	1.48442	1.274	0.227376	0.0679498	0.015831	0.0719244	6.30155	6.52208	7.12321	6.87145	6.22901	6.37061	6.62077	6.41615	7.28166	6.94518	6.90737	6.83461	69	88	95	78	175	122	104	126	12829		#FFA07A,black	#FFE4c3,black	#FFE4c3,black	Col4a4	chr1	82450723	82586849	7808	-	NM_007735	P25821	E130010M05Rik| [a]4(IV)	collagen, type IV, alpha 4	Col4a4
459	Col4a3	1.73475	1.18771	2.00646	1.15663	0.0197611	0.316066	0.101247	0.504985	4.15524	4.94997	4.40343	5.15989	4.01226	4.28533	4.9875	4.91145	4.26915	4.52627	5.38211	4.89711	14	20	30	27	21	22	36	32	12828	#FFA07A,black		#FF6347,black		Col4a3	chr1	82586921	82722059	8609	+	NM_007734	P25205	alpha3(IV)| [a]3(IV)	collagen, type IV, alpha 3	Col4a3
460	Mff	1.00607	0.892501	0.840687	0.835617	0.913794	0.281008	0.0309713	0.0639661	9.11233	9.12105	8.94825	8.86197	9.07435	9.14933	9.18038	9.05918	8.83264	9.05528	8.84085	8.88278	503	609	565	493	517	530	399	525	75734					Mff	chr1	82724918	82752389	1865	+	NM_029409	P399	5230400G24Rik| AI314724	mitochondrial fission factor	Mff
461	Tm4sf20	1.51023	2.36157	2.39346	1.58483	0.415967	0.424493	0.416918	0.607057	0.0100047	0.604773	1.24975	1.2691	0.0199405	0	1.01837	0.0226893	1.90904	0.000569904	0.0394431	1.92316	0	0	1	0	3	0	0	3	66261	#FFA07A,black	#FF6347,black	#FF6347,black	#FFA07A,black	Tm4sf20	chr1	82756649	82768456	1503	-	NM_025453	P14728	1810018L02Rik	transmembrane 4 L six family member 20	Tm4sf20
462	Agfg1	0.860313	1.23103	0.958492	1.11412	0.466579	0.2126	0.699006	0.539925	7.28439	7.06733	7.58426	7.22323	7.15267	7.40509	6.83085	7.27044	7.68987	7.47029	7.17403	7.2708	132	181	110	142	233	176	125	171	15463					Agfg1	chr1	82839483	82896275	3137	+	NM_010472	P19102	AU045498| C130049H11Rik| C85612| D730048C23Rik| Hrb| RAB| Rip	ArfGAP with FG repeats 1	Agfg1
463	Slc19a3	1.39477	0.508021	1.36692	0.98003	0.458751	0.27947	0.357185	0.942529	1.56337	2.0434	0.586329	2.0143	1.07206	1.9292	2.34447	1.66246	0	1.00205	2.12679	1.89228	1	3	4	2	0	1	3	3	80721	#FFE4c3,black	#B0E0E6,black	#FFE4c3,black		Slc19a3	chr1	83012523	83038448	2974	-	NM_030556	P2102	A230084E24Rik| AI788884| ThTr2	solute carrier family 19, member 3	Slc19a3
464	Ccl20	1	1	1	1	1	1	1	1	0	0	0	0	0	0	0	0	0	0	0	0	0	0	0	0	0	0	0	0	20297					Ccl20	chr1	83116766	83119167	914	+	NM_001159738	P16639	CKb4| exodus-1| LARC| MIP-3A| MIP-3[a]| MIP3A| Scya20| ST38	chemokine (C-C motif) ligand 20	Ccl20
465	Daw1	0.404379	0.402559	0.404967	1.00145	0.0754541	0.0750433	0.075598	0.843248	1.31285	0.00663464	0.000125051	0.00872963	1.03778	1.54378	0.00327269	0.00998877	0	0.000250092	0.0174068	0	1	2	0	0	0	0	0	0	71227	#87CEEB,black	#87CEEB,black	#87CEEB,black		Daw1	chr1	83159762	83210572	1793	+	NM_027725	P17029	4930563E19Rik| 4933429D11Rik| b2b1116Clo| b2b1584Clo| Wdr69	dynein assembly factor with WDR repeat domains 1	Daw1
466	Sphkap	0.958935	0.464414	0.50838	0.530151	0.929258	0.25235	0.302729	0.235324	2.82075	2.76025	1.71423	1.84473	3.23664	2.23409	2.35137	3.07848	1.83068	1.58755	2.16598	1.43083	8	4	4	7	3	2	3	2	77629		#87CEEB,black	#B0E0E6,black	#B0E0E6,black	Sphkap	chr1	83255781	83408200	6512	-	NM_172430	P13498	4930544G21Rik| A930009L15Rik| AI852220| mKIAA1678| SKIP	SPHK1 interactor, AKAP domain containing	Sphkap
467	Pid1	1.20095	1.82602	1.31045	1.09118	0.101894	0.0057071	0.160006	0.557126	6.14167	6.40584	7.01038	6.53173	6.12175	6.16133	6.32148	6.48554	6.96124	7.0579	6.36734	6.6793	64	76	77	82	140	132	71	113	98496		#FFA07A,black	#FFE4c3,black		Pid1	chr1	84036293	84284645	2667	-	NM_001003948	P7410	5033414K04Rik| NYGGF4	phosphotyrosine interaction domain containing 1	Pid1
468	Dner	0.886156	1.06732	0.896163	1.01129	0.877095	0.929724	0.896159	0.987768	2.02723	1.85286	2.12121	1.86906	2.64985	0.907945	2.34736	1.09448	1.42948	2.58681	2.45705	0.859925	5	1	4	1	2	5	4	1	227325					Dner	chr1	84369839	84696221	3632	-	NM_152915	P24608	A930026D19Rik| BET| Bret	delta/notch-like EGF repeat containing	Dner
469	Trip12	0.931764	0.980998	0.939675	1.00849	0.103478	0.595384	0.255468	0.81835	9.89955	9.79759	9.87187	9.80978	9.93321	9.86509	9.7924	9.80276	9.8997	9.8435	9.76282	9.85526	913	1001	864	826	1084	916	757	1031	14897					Trip12	chr1	84721189	84839304	9632	-	NM_133975	P10944	1110036I07Rik| 6720416K24Rik| AA410158| Gtl6| TRIP-12	thyroid hormone receptor interactor 12	Trip12
470	Fbxo36	0.380476	0.621154	0.56793	1.49268	0.005442	0.329675	0.211922	0.50785	2.45312	1.059	1.76614	1.6369	2.38636	2.51692	1.02895	1.08843	0.845176	2.32376	2.13524	0.869343	4	5	1	1	1	4	3	1	66153	#87CEEB,black	#B0E0E6,black	#B0E0E6,black	#FFE4c3,black	Fbxo36	chr1	84839841	84900486	900	+	NM_025386	P2290	0610008D19Rik| 1110020F21Rik| 2410002G19Rik| D1Ertd757e	F-box protein 36	Fbxo36
471	Slc16a14	1.39514	0.979723	0.992299	0.711253	0.662577	0.967023	0.987454	0.654536	0.558207	1.03862	0.528652	0.547054	0.014448	0.952193	0.00539333	1.63449	0.91447	0.000412356	0.0286183	0.927641	0	1	0	2	1	0	0	1	71781	#FFE4c3,black			#E0FFFF,black	Slc16a14	chr1	84906705	84935083	2349	-	NM_027921	P22513	1110004H10Rik	solute carrier family 16 (monocarboxylic acid transporters), member 14	Slc16a14
472	A530032D15Rik	0.658107	0.946171	1.36535	2.07465	0.42714	0.916201	0.689504	0.424825	0.612413	0.00880832	0.532587	1.06168	1.04098	0	0.00434593	0.0132569	0.92053	0.000332192	1.66663	0	1	0	0	0	1	0	2	0	381287	#B0E0E6,black		#FFE4c3,black	#FF6347,black	A530032D15Rik	chr1	85088139	85109853	1760	-	NM_213615	P26575	Gm1888	RIKEN cDNA A530032D15Rik gene	A530032D15Rik
473	Gm7609	1.1647	0.475606	0.858987	0.737517	0.300389	0.0112576	0.690131	0.440949	1.99804	2.218	0.92588	1.77875	2.06817	1.92433	2.34595	2.07759	0.845284	1.00221	1.15411	2.21323	3	3	4	3	1	1	1	4	665378		#87CEEB,black		#E0FFFF,black	Gm7609	chr1	85199611	85213762	1611	+	NM_001081746	P11096	EG665378	predicted pseudogene 7609	Gm7609
474	C130026I21Rik	1.00573	1.88252	1.71833	1.70855	0.99184	0.131921	0.588285	0.59115	0.621656	0.629892	1.53432	1.40267	1.0547	0	0.00952355	1.06231	1.48022	1.58647	2.10024	0	1	0	0	1	2	2	3	0	620078		#FFA07A,black	#FFA07A,black	#FFA07A,black	C130026I21Rik	chr1	85246344	85270566	1971	-	NM_175219	P1104	4930565N07Rik| OTTMUSG00000029174	RIKEN cDNA C130026I21 gene	C130026I21Rik
475	Sp110	0.973097	1.9293	1.74716	1.79546	0.886126	0.102062	0.161875	0.166554	4.47799	4.43865	5.42607	5.283	4.35158	4.59421	4.20898	4.63672	5.64166	5.1725	5.535	4.97747	18	25	17	22	55	35	40	34	109032		#FFA07A,black	#FFA07A,black	#FFA07A,black	Sp110	chr1	85576899	85603891	1940	-	NM_030194	P18320	5031415C07Rik| 52kDa| 5830484A20Rik| ENSMUSG00000075603| Ifi75| Ipr1	Sp110 nuclear body protein	Sp110
476	Sp140	1.74894	1.50322	1.56249	0.893389	0.250028	0.154221	0.333113	0.772974	2.78501	3.59149	3.37307	3.42885	2.42867	3.07054	3.20326	3.8971	3.42014	3.3244	3.74795	3.01852	4	8	8	13	11	9	11	8	434484	#FFA07A,black	#FFA07A,black	#FFA07A,black		Sp140	chr1	85600703	85645036	2416	+	NM_001013817	P20870		Sp140 nuclear body protein	Sp140
477	Sp100	1.26781	1.48257	2.28627	1.80332	0.278708	0.0618654	0.132291	0.190571	3.25006	3.59241	3.81817	4.44306	3.42084	3.05632	3.73472	3.4345	3.82637	3.80992	4.08244	4.73132	9	8	12	9	15	13	14	28	20684	#FFE4c3,black	#FFE4c3,black	#FF6347,black	#FFA07A,black	Sp100	chr1	85650050	85709448	2158	+	NM_013673	P10232	A430075G10Rik	nuclear antigen Sp100	Sp100
478	A630001G21Rik	0.895998	1.13314	1.05529	1.17778	0.778137	0.853027	0.921063	0.770865	3.46958	3.31115	3.6499	3.54722	3.78483	3.06561	3.61715	2.92227	2.6032	4.2501	2.79422	4.03947	12	8	11	6	6	18	5	17	319997					A630001G21Rik	chr1	85717083	85736606	1936	-	NM_177055	P17092		RIKEN cDNA A630001G21 gene	A630001G21Rik
479	9930111H07Rik	0.658142	0.656154	0.961894	1.46153	0.424926	0.422692	0.941096	0.418436	0.607978	0.00444912	8.38155e-05	0.551928	1.03439	0	0.00219411	0.00670061	0	0.000167626	0.0116841	0.944075	1	0	0	0	0	0	0	1	77762	#B0E0E6,black	#B0E0E6,black		#FFE4c3,black	9930111H07Rik	chr1	85775271	85784694	821	+	NR_108086			RIKEN cDNA 9930111H07 gene	9930111H07Rik
480	Cab39	0.95231	0.821905	0.912711	0.958418	0.498938	0.486504	0.259613	0.649421	9.67945	9.60895	9.39649	9.54768	9.64787	9.71034	9.68862	9.52462	8.97241	9.72381	9.46357	9.62715	749	899	804	681	570	843	615	880	12283					Cab39	chr1	85793447	85851577	3800	+	NM_133781	P2825	AA408805| AA960512| C78372| MO25| MO25alpha	calcium binding protein 39	Cab39
481	Itm2c	1.38329	1.22706	1.37036	0.990652	0.0440405	0.156489	0.0135609	0.89007	10.1664	10.6345	10.4616	10.6209	10.2112	10.1202	10.7126	10.5518	10.3425	10.5716	10.5889	10.6523	1107	1195	1636	1389	1474	1518	1343	1792	64294	#FFE4c3,black		#FFE4c3,black		Itm2c	chr1	85894510	85908698	2024	+	NM_022417	P6887	3110038L02Rik| BRI3| Bricd2c| E25| E25C| ITM3	integral membrane protein 2C	Itm2c
482	4933407L21Rik	2.53845	0.996077	1.5523	0.611517	0.0854057	0.433896	0.425464	0.311943	0.00583743	1.34978	0.000166161	0.640247	0.0116513	0	1.6001	1.04672	0	0.000332304	1.08215	0	0	0	2	1	0	0	1	0	71141	#FF6347,black		#FFA07A,black	#B0E0E6,black	4933407L21Rik	chr1	85928483	85931756	1148	+	NR_037692			RIKEN cDNA 4933407L21 gene	4933407L21Rik
483	Gpr55	1	1	1	1	1	1	1	1	0	0	0	0	0	0	0	0	0	0	0	0	0	0	0	0	0	0	0	0	227326					Gpr55	chr1	85939537	85961055	2550	-	NM_001033290	P20217	CTFL| Gm218| Lpir1	G protein-coupled receptor 55	Gpr55
484	Spata3	1	1	1	1	1	1	1	1	0	0	0	0	0	0	0	0	0	0	0	0	0	0	0	0	0	0	0	0	70060					Spata3	chr1	86021942	86029958	1606	+	NM_001122732	P11507	1700011N12Rik| 1700029H01Rik| 4930424D10Rik| Mtsarg1| Tsarg1	spermatogenesis associated 3	Spata3
485	2810459M11Rik	2.10437	1.28876	1.63699	0.777897	0.0692165	0.712146	0.581582	0.664948	0.553286	1.62668	0.919273	1.26433	0.0280361	0.937514	1.60544	1.64761	1.476	0.000802907	0.055344	1.91272	0	1	2	2	2	0	0	3	72792	#FF6347,black	#FFE4c3,black	#FFA07A,black	#E0FFFF,black	2810459M11Rik	chr1	86045863	86055456	3442	+	NM_001144992	P2993		RIKEN cDNA 2810459M11 gene	2810459M11Rik
486	Psmd1	0.943965	0.845744	0.819981	0.868656	0.478704	0.0128404	0.0602016	0.252931	9.44239	9.35919	9.20068	9.15605	9.42571	9.45887	9.4536	9.25817	9.22335	9.17765	9.23285	9.07492	642	755	683	566	678	577	524	600	70247					Psmd1	chr1	86064619	86139295	3256	+	NM_027357	P22994	2410026J11Rik| P112| S1	proteasome (prosome, macropain) 26S subunit, non-ATPase, 1	Psmd1
487	Htr2b	0.83904	1.12574	0.666211	0.794016	0.820418	0.863061	0.469796	0.763669	1.60154	1.34835	1.77241	1.01559	2.0592	0.927369	2.02206	0.0437593	0.869438	2.32353	1.13136	0.889727	3	1	3	0	1	4	1	1	15559			#B0E0E6,black	#E0FFFF,black	Htr2b	chr1	86099037	86111970	2072	-	NM_008311	P531	5-HT2B| AJ012488| AV377389	5-hydroxytryptamine (serotonin) receptor 2B	Htr2b
488	Armc9	0.748094	0.268091	0.802458	1.07267	0.369242	0.00136393	0.30384	0.853587	3.95035	3.53164	2.05114	3.63284	3.98683	3.91291	3.03566	3.90003	2.09735	2.0034	3.35244	3.86752	14	15	7	13	4	3	8	15	78795	#E0FFFF,black	#87CEEB,black			Armc9	chr1	86154780	86278284	5186	+	NM_030184	P585	3830422A13Rik| 4831423D23Rik| 4930438O05Rik| 5730415N24Rik	armadillo repeat containing 9	Armc9
489	B3gnt7	1.40084	0.38947	0.395557	0.282372	0.599326	0.422705	0.426582	0.0437197	1.36074	1.84703	0.000325951	0.0227001	2.04836	0	1.60385	2.05508	0	0.000651828	0.0450485	0	3	0	2	3	0	0	0	0	227327	#FFE4c3,black	#87CEEB,black	#87CEEB,black	#87CEEB,black	B3gnt7	chr1	86303221	86307305	2595	+	NM_145222	P19812	beta-3GnT7| C330001H22Rik	UDP-GlcNAc:betaGal beta-1,3-N-acetylglucosaminyltransferase 7	B3gnt7
490	Ncl	1.14267	1.21492	1.2489	1.09297	0.00205403	0.097673	0.00133609	0.00507885	11.3564	11.5488	11.6373	11.677	11.3647	11.348	11.5451	11.5524	11.7207	11.5487	11.6689	11.6851	2464	2800	2914	2780	3833	2989	2840	3668	17975					Ncl	chr1	86344719	86359455	8257	-	NM_010880	P13462	B530004O11Rik| C23| D0Nds28| D1Nds28| Nucl	nucleolin	Ncl
491	Snora75	1.66639	3.98736	2.29789	1.37896	0.28885	0.0718628	0.178126	0.406537	0.637121	1.37385	2.63256	1.83743	1.07755	0	1.61212	1.08828	2.88677	2.32376	2.13506	1.462	1	0	2	1	7	4	3	2	100303740	#FFA07A,black	#FF6347,black	#FF6347,black	#FFE4c3,black	Snora75	chr1	86351170	86351285	116	-	NR_028478		MBI-55	small nucleolar RNA, H/ACA box 75	Snora75
492	Gm24148	0.67742	0.67639	0.677752	1.00049	0.422245	0.421017	0.422644	0.843504	0.564114	0.00223702	4.21208e-05	0.00294328	0.00296012	0.967099	0.00110293	0.00337022	0	8.42403e-05	0.00588057	0	0	1	0	0	0	0	0	0	102465895	#E0FFFF,black	#E0FFFF,black	#E0FFFF,black		Gm24148	chr1	86351981	86352127	147	-	NR_106184		mir-3535| Mir3535| mmu-mir-3535	predicted gene, 24148	Gm24148
493	Snord82	1.02814	1.35793	0.684025	0.665301	0.957386	0.679966	0.422674	0.421814	0.559454	0.599497	1.00086	0.0115763	0.0116338	0.955556	1.01518	0.0132414	0	1.58612	0.0230604	0	0	1	1	0	0	2	0	0	80828		#FFE4c3,black	#E0FFFF,black	#B0E0E6,black	Snord82	chr1	86356260	86356327	68	-	NR_002851		Rnu82| U82| Z25	small nucleolar RNA, C/D box 82	Snord82
494	C130036L24Rik	1.23629	0.729703	1.22085	0.987505	0.282352	0.257762	0.445391	0.955205	4.34336	4.64938	3.88874	4.63124	4.1841	4.48677	4.78723	4.49695	4.13749	3.58798	4.35936	4.85992	16	23	26	20	19	11	17	31	319336		#E0FFFF,black			C130036L24Rik	chr1	86359574	86367964	1266	+	NR_015507		ENSMUSG00000073627	RIKEN cDNA C130036L24 gene	C130036L24Rik
495	Nmur1	1	1	1	1	1	1	1	1	0	0	0	0	0	0	0	0	0	0	0	0	0	0	0	0	0	0	0	0	14767					Nmur1	chr1	86386325	86388141	1218	-	NM_010341	P1276	FM-3| Gpr66| NmU-R| NMU-R1| NMU1R	neuromedin U receptor 1	Nmur1
496	1700019O17Rik	1	1	1	1	1	1	1	1	0	0	0	0	0	0	0	0	0	0	0	0	0	0	0	0	0	0	0	0	71863					1700019O17Rik	chr1	86426329	86428049	1721	+	NM_027966	P16168		RIKEN cDNA 1700019O17 gene	1700019O17Rik
497	Ptma	1.07822	1.04552	1.01401	0.940444	0.25707	0.602237	0.813309	0.103779	10.2336	10.3422	10.2978	10.2536	10.3018	10.1619	10.3578	10.3265	10.218	10.3734	10.226	10.2807	1179	1230	1279	1188	1352	1323	1044	1385	19231					Ptma	chr1	86526736	86530698	1192	+	NM_008972	P17601	Thym	prothymosin alpha	Ptma
498	Pde6d	1.00371	0.954055	0.966095	0.962525	0.985774	0.882145	0.841572	0.854785	7.21691	7.22225	7.14906	7.16715	7.05152	7.36528	6.99016	7.42213	6.70781	7.48649	7.00463	7.3132	123	176	123	158	118	178	111	176	18582					Pde6d	chr1	86543015	86582501	1092	-	NM_008801	P8957	AI841218| PrBP/delta	phosphodiesterase 6D, cGMP-specific, rod, delta	Pde6d
499	Cops7b	0.931225	1.71346	1.20212	1.29091	0.416617	0.00497271	0.394413	0.2969	7.11545	7.01265	7.89236	7.38103	7.16381	7.0654	6.91905	7.10054	7.92339	7.86064	7.14038	7.58722	133	143	117	126	274	231	122	213	26895		#FFA07A,black		#FFE4c3,black	Cops7b	chr1	86587100	86606500	2231	+	NM_172974	P19070	D1Wsu66e| E130114M23	COP9 signalosome subunit 7B	Cops7b
500	Nppc	1.32043	1.26129	1.31329	0.994595	0.709065	0.534355	0.473884	0.992397	0.618186	1.01919	0.953091	1.01138	1.04955	0	1.60296	0.0227693	0.903105	1.0014	1.09901	0.918067	1	0	2	0	1	1	1	1	18159	#FFE4c3,black	#FFE4c3,black	#FFE4c3,black		Nppc	chr1	86666293	86670573	1042	-	NM_010933	P2788	CNP| lbab	natriuretic peptide type C	Nppc
501	Dis3l2	1.37171	1.13423	1.40227	1.02228	0.185165	0.29405	0.0488728	0.896159	5.56463	6.0206	5.74634	6.05239	5.59014	5.53865	6.20417	5.81021	5.62217	5.86066	6.14273	5.95602	44	49	71	51	55	57	61	68	208718	#FFE4c3,black		#FFE4c3,black		Dis3l2	chr1	86703804	87050097	3171	+	NM_001172157	P14175	4930429A22Rik| 8030493P09Rik	DIS3 like 3'-5' exoribonuclease 2	Dis3l2
502	Alppl2	1	1	1	1	1	1	1	1	0	0	0	0	0	0	0	0	0	0	0	0	0	0	0	0	0	0	0	0	11650					Alppl2	chr1	87086691	87089928	2112	-	NM_007433	P13009	Akp5| C77216| D1Ertd816e| EAP	alkaline phosphatase, placental-like 2	Alppl2
503	Alpi	1	1	1	1	1	1	1	1	0	0	0	0	0	0	0	0	0	0	0	0	0	0	0	0	0	0	0	0	76768					Alpi	chr1	87098002	87101606	2337	-	NM_001081082	P4851	2010001C14Rik| Akp6| gIAP	alkaline phosphatase, intestinal	Alpi
504	Akp3	1	1	1	1	1	1	1	1	0	0	0	0	0	0	0	0	0	0	0	0	0	0	0	0	0	0	0	0	11648					Akp3	chr1	87125008	87127912	1680	+	NM_007432	P16473	Akp-3| dIAP| IAP	alkaline phosphatase 3, intestine, not Mn requiring	Akp3
505	Ecel1	1.01214	0.500485	0.731152	0.722382	0.98307	0.00402838	0.351232	0.661343	0.998807	1.01622	0.000206298	0.547051	1.04397	0.952184	1.6011	0.0164512	0	0.000412567	0.0286328	0.927628	1	1	2	0	0	0	0	1	13599		#B0E0E6,black	#E0FFFF,black	#E0FFFF,black	Ecel1	chr1	87147655	87156356	2985	-	NM_001277925	P10328	DINE| xce	endothelin converting enzyme-like 1	Ecel1
506	Prss56	1	1	1	1	1	1	1	1	0	0	0	0	0	0	0	0	0	0	0	0	0	0	0	0	0	0	0	0	69453					Prss56	chr1	87183493	87188404	1999	+	NM_027084	P16185	1700027L20Rik	protease, serine 56	Prss56
507	Chrnd	1.00052	0.999002	1.54232	1.54151	0.724285	0.433904	0.423379	0.423751	0.00148239	0.0022394	4.21655e-05	0.626585	0.00296326	0	0.0011041	0.00337379	0	8.43298e-05	1.06199	0	0	0	0	0	0	0	1	0	11447			#FFA07A,black	#FFA07A,black	Chrnd	chr1	87190597	87200070	2965	+	NM_021600	P13240	Achr-4| Acrd| L10076	cholinergic receptor, nicotinic, delta polypeptide	Chrnd
508	Chrng	1	1	1	1	1	1	1	1	0	0	0	0	0	0	0	0	0	0	0	0	0	0	0	0	0	0	0	0	11449					Chrng	chr1	87205811	87211835	1921	+	NM_009604	P6905	Achr-3| Acrg	cholinergic receptor, nicotinic, gamma polypeptide	Chrng
509	Eif4e2	1.02462	1.13947	1.05984	1.03437	0.484197	0.351886	0.241178	0.492591	8.90754	8.94264	9.0959	8.99139	8.92696	8.88786	8.90621	8.97817	9.23471	8.9423	8.94477	9.03654	454	508	467	466	683	490	429	584	26987					Eif4e2	chr1	87213914	87240488	5009	+	NM_023314	P4958	2700069E09Rik| AI036339| AV129531| D0H0S6743E| Eif4el3	eukaryotic translation initiation factor 4E member 2	Eif4e2
510	Efhd1	1.33762	1.50379	0.881087	0.658698	0.513195	0.06504	0.665084	0.426031	4.39466	4.81432	4.98326	4.21201	4.55421	4.21524	5.20178	4.28298	4.91672	5.04687	4.51464	3.82858	21	19	35	17	33	32	19	15	98363	#FFE4c3,black	#FFA07A,black		#B0E0E6,black	Efhd1	chr1	87264364	87310791	1805	+	NM_028889	P16142	4931430I01Rik| AI452351| mitocalcin| PP3051	EF hand domain containing 1	Efhd1
511	Gigyf2	0.878766	1.03496	1.11103	1.26431	0.368783	0.758886	0.265526	0.207237	8.81847	8.63203	8.86805	8.97037	8.79761	8.83904	8.44965	8.79391	8.99916	8.72382	9.05987	8.87495	415	491	340	410	580	421	465	522	227331				#FFE4c3,black	Gigyf2	chr1	87326998	87450810	5943	+	NM_001110212	P10317	2610016F01Rik| A830080H02Rik| AI852361| AW259676| BC006835| mKIAA0642| Tnrc15	GRB10 interacting GYF protein 2	Gigyf2
512	Kcnj13	1.4054	0.814011	1.23184	0.876506	0.4791	0.649804	0.764008	0.830814	1.56296	2.05394	1.26608	1.86377	1.07403	1.92747	1.61098	2.39236	0.852798	1.58695	2.44472	0.875743	1	3	2	4	1	2	4	1	100040591	#FFE4c3,black				Kcnj13	chr1	87386284	87394729	1349	-	NM_001110227	P9798	100040591	potassium inwardly-rectifying channel, subfamily J, member 13	Kcnj13
513	3110079O15Rik	1.50861	1.9455	1.00301	0.664855	0.419706	0.00278347	0.700209	0.42201	0.00439367	0.597617	0.964531	0.00872847	0.00877399	0	1.01399	0.00998745	0.927049	1.00106	0.0174045	0	0	0	1	0	1	1	0	0	73234	#FFA07A,black	#FFA07A,black		#B0E0E6,black	3110079O15Rik	chr1	87470264	87475459	462	+	NM_028473	P14792	Snorc	RIKEN cDNA 3110079O15 gene	3110079O15Rik
514	Ngef	1.01035	0.812317	0.992618	0.982451	0.98993	0.763345	0.990462	0.974678	2.0272	2.04206	1.72732	2.01651	2.6498	0.908045	2.60915	1.09439	1.85505	1.58717	2.14308	1.87777	5	1	5	1	3	2	3	3	53972					Ngef	chr1	87476829	87573870	3384	-	NM_019867	P11108	ephexin| Tims2	neuronal guanine nucleotide exchange factor	Ngef
515	Neu2	1.50862	0.99704	2.07491	1.37537	0.4197	0.433899	0.423741	0.681141	0.00440247	0.597629	0.000125286	1.05745	0.00879154	0	1.01399	0.0100074	0	0.00025056	1.66106	0	0	0	1	0	0	0	2	0	23956	#FFA07A,black		#FF6347,black	#FFE4c3,black	Neu2	chr1	87574027	87597840	2013	+	NM_001160163	P5640	MBS| MSS| MTS	neuraminidase 2	Neu2
516	Inpp5d	1.72971	1.45815	1.44847	0.837406	0.11139	0.31583	0.232778	0.144009	4.52709	5.31761	5.07122	5.06161	4.10863	4.85106	5.24331	5.38827	4.81607	5.28796	5.14199	4.97649	15	30	36	38	31	38	30	34	16331	#FFA07A,black	#FFE4c3,black	#FFE4c3,black		Inpp5d	chr1	87620312	87720510	4982	+	NM_010566	P3310	p150Ship| s-SHIP| SHIP| SHIP-1| SHIP1| SIP-145	inositol polyphosphate-5-phosphatase D	Inpp5d
517	Atg16l1	1.00598	1.14838	1.03233	1.0262	0.944563	0.158282	0.689582	0.626236	7.94215	7.95075	8.14175	7.98806	8.03354	7.84458	7.89383	8.0055	8.16157	8.12165	8.02256	7.95271	244	246	231	237	324	277	226	275	77040					Atg16l1	chr1	87756011	87792428	3180	+	NM_029846	P3615	1500009K01Rik| Apg16l| Atg16l| WDR30	autophagy related 16-like 1 (S. cerevisiae)	Atg16l1
518	Scarna6	1	1	1	1	1	1	1	1	0	0	0	0	0	0	0	0	0	0	0	0	0	0	0	0	0	0	0	0	100217415					Scarna6	chr1	87784571	87784818	248	+	NR_028519		MBI-46	small Cajal body-specific RNA 6	Scarna6
519	Sag	0.811663	0.727441	0.926113	1.14101	0.637854	0.542475	0.847724	0.194204	2.82188	2.52083	2.36278	2.71114	3.24232	2.22605	2.61538	2.41966	2.65075	2.00262	2.74608	2.67534	8	4	5	4	6	3	5	6	20215		#E0FFFF,black			Sag	chr1	87803680	87845157	1718	+	NM_009118	P23573	A930001K18Rik| Arr1| arrestin| Irbp	S-antigen, retina and pineal gland (arrestin)	Sag
520	Dgkd	1.0386	1.14007	1.13049	1.08848	0.702112	0.298086	0.428471	0.474905	7.68788	7.74253	7.87701	7.86483	7.80425	7.5613	7.70824	7.77602	7.80542	7.94521	7.72779	7.98998	208	202	203	202	253	245	184	282	227333					Dgkd	chr1	87853287	87944489	5694	+	NM_177646	P4957	AI841987| D330025K09| dgkd-2| DGKdelta	diacylglycerol kinase, delta	Dgkd
521	Usp40	0.961659	1.30259	0.967996	1.00659	0.836738	0.184682	0.809589	0.966079	7.86875	7.81235	8.25013	7.82182	7.705	8.01579	7.61352	7.98706	8.12576	8.36463	7.75185	7.88856	194	277	190	234	316	328	187	263	227334		#FFE4c3,black			Usp40	chr1	87945121	88008551	5316	-	NM_001198573	P10140	B230215L03Rik| C730029K03	ubiquitin specific peptidase 40	Usp40
522	Ugt1a10	0.390929	0.477071	1.08691	2.78032	0.334427	0.417486	0.935688	0.495319	1.97247	0.617446	0.904744	2.0927	1.06809	2.52409	1.02535	0.046651	1.45607	0.00117887	2.91282	0	1	5	1	0	2	0	6	0	394430	#87CEEB,black	#87CEEB,black		#FF6347,black	Ugt1a10	chr1	88055411	88216357	1366	+	NM_201641	P20143	A13| Ugt1a13	UDP glycosyltransferase 1 family, polypeptide A10	Ugt1a10
523	Ugt1a9	1	1	1	1	1	1	1	1	0	0	0	0	0	0	0	0	0	0	0	0	0	0	0	0	0	0	0	0	394434					Ugt1a9	chr1	88070779	88071678	900	+	NM_201644	P16982	mUGTBr/P| UDPGT| UDPGT 1-9| UGT1-09| UGT1.9| Ugt1a12| UGTP4	UDP glucuronosyltransferase 1 family, polypeptide A9	Ugt1a9
524	Ugt1a7c	1	1	1	1	1	1	1	1	0	0	0	0	0	0	0	0	0	0	0	0	0	0	0	0	0	0	0	0	394432					Ugt1a7c	chr1	88095001	88095978	978	+	NM_201642	P18762	A10'| A13| Ugt1a10	UDP glucuronosyltransferase 1 family, polypeptide A7C	Ugt1a7c
525	Ugt1a6b	0.845076	0.895635	0.682165	0.807224	0.526321	0.155109	0.164051	0.574258	5.7976	5.55475	5.63858	5.24579	5.73764	5.85515	5.1661	5.86061	5.60114	5.67507	4.90955	5.51829	49	61	34	53	54	50	25	50	394435			#E0FFFF,black		Ugt1a6b	chr1	88103257	88218998	1853	+	NM_201410	P24121	A9'| Ugt1a9	UDP glucuronosyltransferase 1 family, polypeptide A6B	Ugt1a6b
526	Ugt1a6a	1	1	1	1	1	1	1	1	0	0	0	0	0	0	0	0	0	0	0	0	0	0	0	0	0	0	0	0	94284					Ugt1a6a	chr1	88134809	88139331	986	+	NM_145079	P14042	UDPGT| UDPGT 1-6| UGT1-06| UGT1.6| Ugt1a6| Ugt1a7	UDP glucuronosyltransferase 1 family, polypeptide A6A	Ugt1a6a
527	Ugt1a5	1	1	1	1	1	1	1	1	0	0	0	0	0	0	0	0	0	0	0	0	0	0	0	0	0	0	0	0	394433					Ugt1a5	chr1	88166012	88166903	892	+	NM_201643	P15849		UDP glucuronosyltransferase 1 family, polypeptide A5	Ugt1a5
528	Ugt1a2	1	1	1	1	1	1	1	1	0	0	0	0	0	0	0	0	0	0	0	0	0	0	0	0	0	0	0	0	22236					Ugt1a2	chr1	88200611	88201500	890	+	NM_013701	P18775	UDPGT 1-2| Ugt1	UDP glucuronosyltransferase 1 family, polypeptide A2	Ugt1a2
529	Dnajb3	2.58468	3.3862	1.72073	0.665741	0.247264	0.0700375	0.472186	0.480221	1.26483	2.63482	3.0245	2.04786	0.0839484	1.90538	3.02598	2.09647	2.86038	3.17185	2.47951	1.42908	0	3	7	3	7	8	4	2	15504	#FF6347,black	#FF6347,black	#FFA07A,black	#B0E0E6,black	Dnajb3	chr1	88204732	88205748	1017	-	NM_008299	P23016	Hsj3| MSJ-1| Msj1	DnaJ heat shock protein family (Hsp40) member B3	Dnajb3
530	Ugt1a1	1.00052	0.999003	1.46674	1.46597	0.724285	0.433904	0.420124	0.420556	0.00148051	0.00223656	4.2112e-05	0.554094	0.00295951	0	0.0011027	0.00336952	0	8.42228e-05	0.00587935	0.950401	0	0	0	0	0	0	0	1	394436			#FFE4c3,black	#FFE4c3,black	Ugt1a1	chr1	88211959	88212871	913	+	NM_201645	P5483	Gnt1| UDPGT 1-1| Udpgt-1a| UGT1A01| UgtBr1	UDP glucuronosyltransferase 1 family, polypeptide A1	Ugt1a1
531	Mroh2a	0.424878	0.744326	0.792433	1.86508	0.412931	0.697114	0.745884	0.15496	4.57154	3.33666	4.14555	4.2359	3.42757	5.20147	2.85132	3.69918	4.41753	3.8101	4.42497	4.01826	9	38	6	11	23	13	18	17	100040766	#87CEEB,black	#E0FFFF,black	#E0FFFF,black	#FFA07A,black	Mroh2a	chr1	88227020	88262289	7502	+	NM_001281466	P1455	ENSMUSG00000044873| Heatr7b1| OTTMUSG00000020804	maestro heat-like repeat family member 2A	Mroh2a
532	Hjurp	1.06528	0.977584	1.12257	1.05378	0.786072	0.873248	0.443209	0.775139	7.90932	8.00056	7.87661	8.07613	7.71973	8.07687	8.21541	7.74801	7.89842	7.85447	8.12593	8.02455	196	289	289	198	270	230	243	289	381280					Hjurp	chr1	88258856	88277285	8061	-	NM_198652	P3506	6430706D22Rik| A730008H23Rik| C330011F01Rik| Gm975| Mfleg1	Holliday junction recognition protein	Hjurp
533	6430706D22Rik	1.24139	1.01969	1.21868	0.981707	0.501785	0.903696	0.280824	0.93908	7.2881	7.60006	7.31623	7.57343	7.06417	7.4819	7.87435	7.26109	7.30777	7.32465	7.62072	7.52453	124	191	228	141	179	159	171	204						6430706D22Rik	chr1	88263113	88269408	3559	-	NR_040291
534	A730008H23Rik	1.27313	1.23975	0.899332	0.706395	0.291842	0.317861	0.208349	0.201726	3.24246	3.59084	3.55251	3.08939	3.26078	3.22391	3.35482	3.79362	3.74939	3.32444	3.00102	3.17265	8	9	9	12	14	9	6	9		#FFE4c3,black			#E0FFFF,black	A730008H23Rik	chr1	88264828	88277557	2159	-	NM_172505	P26240
535	Trpm8	2.03645	2.378	1.00496	0.493484	0.000552486	0.423968	0.700049	0.000627393	0.00723726	1.0333	1.25699	0.0143706	0.0144384	0	1.0163	1.0501	1.91825	0.000412081	0.0285994	0	0	0	1	1	3	0	0	0	171382	#FF6347,black	#FF6347,black		#87CEEB,black	Trpm8	chr1	88306712	88388851	3844	+	NM_134252	P3392	CMR1| LTrpC-6| LTRPC6| Trp-p8| TRPP8	transient receptor potential cation channel, subfamily M, member 8	Trpm8
536	Spp2	1.7729	2.99102	1.31211	0.740093	0.562972	0.225096	0.685766	0.745228	0.55102	1.37713	2.13166	0.942913	0.0358641	0.929845	0.0134343	2.06546	1.46375	2.58645	0.0706593	1.48265	0	1	0	3	2	5	0	2	75396	#FFA07A,black	#FF6347,black	#FFE4c3,black	#E0FFFF,black	Spp2	chr1	88407019	88426438	870	+	NM_029269	P22641	0610038O04Rik| pp-24| spp24	secreted phosphoprotein 2	Spp2
537	Glrp1	0.985894	0.278659	0.662862	0.672346	0.962008	0.0110426	0.121348	0.384534	3.08219	3.0617	1.23877	2.48897	3.07499	3.08935	2.61543	3.40204	0.777371	1.58781	2.74633	2.17552	7	8	5	9	1	2	5	4	14659		#87CEEB,black	#B0E0E6,black	#E0FFFF,black	Glrp1	chr1	88499871	88510066	1957	-	NM_008132	P1086	GRP-1	glutamine repeat protein 1	Glrp1
538	Gm19589	1.50751	0.999003	1.00101	0.664018	0.421655	0.433904	0.700373	0.422428	0.00148159	0.593651	4.21427e-05	0.00294481	0.00296166	0	1.01134	0.00337197	0	8.42841e-05	0.00588363	0	0	0	1	0	0	0	0	0	100503197	#FFA07A,black			#B0E0E6,black	Gm19589	chr1	88551517	88562166	2622	+	NR_037971			predicted gene, 19589	Gm19589
539	Arl4c	1.49043	1.77699	1.81007	1.21446	0.0303421	0.0224971	0.00873933	0.0175879	6.92843	7.50416	7.75787	7.78448	6.8141	7.03436	7.46204	7.54509	7.82978	7.68218	7.78645	7.7825	104	140	171	172	257	204	192	244	320982	#FFE4c3,black	#FFA07A,black	#FFA07A,black		Arl4c	chr1	88698226	88702191	3966	-	NM_177305	P13206	A630084M22Rik| Arl7| LAK	ADP-ribosylation factor-like 4C	Arl4c
540	Platr5	1	1	1	1	1	1	1	1	0	0	0	0	0	0	0	0	0	0	0	0	0	0	0	0	0	0	0	0	78650					Platr5	chr1	88754890	88755733	476	+	NR_040493		2410088K16Rik	pluripotency associated transcript 5	Platr5
541	1700067G17Rik	1.00275	0.656152	0.658784	0.656974	0.996005	0.422692	0.425662	0.424526	0.607983	0.611951	8.38975e-05	0.00585961	1.03439	0	0.00219625	1.03923	0	0.00016779	0.0116955	0	1	0	0	1	0	0	0	0	73475		#B0E0E6,black	#B0E0E6,black	#B0E0E6,black	1700067G17Rik	chr1	89016113	89022210	603	+	NR_040471			RIKEN cDNA 1700067G17 gene	1700067G17Rik
542	Sh3bp4	1.52343	1.39507	1.34524	0.883033	0.00175907	0.00198875	0.0894905	0.248623	6.10023	6.70755	6.58057	6.52809	6.07658	6.1235	6.72149	6.69348	6.57347	6.58764	6.40541	6.64115	62	74	102	95	107	95	73	110	98402	#FFA07A,black	#FFE4c3,black	#FFE4c3,black		Sh3bp4	chr1	89070462	89153793	3673	+	NM_133816	P3147	AI594717| AW227605| BOG25	SH3-domain binding protein 4	Sh3bp4
543	C030007H22Rik	1	1	1	1	1	1	1	1	0	0	0	0	0	0	0	0	0	0	0	0	0	0	0	0	0	0	0	0	77331					C030007H22Rik	chr1	89360344	89406133	589	-	NR_040482			RIKEN cDNA C030007H22 gene	C030007H22Rik
544	Agap1	0.897848	1.08698	0.929542	1.0353	0.20133	0.242221	0.41849	0.570019	8.62239	8.46693	8.74272	8.51698	8.69681	8.54391	8.48706	8.44652	8.74463	8.7408	8.44485	8.58568	387	400	349	322	486	426	303	427	347722					Agap1	chr1	89454811	89895282	9581	+	NM_178119	P15975	Centg2| Ggap1| mKIAA1099| R75364	ArfGAP with GTPase domain, ankyrin repeat and PH domain 1	Agap1
545	4933400F21Rik	1.14921	1.34359	1.39257	1.21177	0.0889389	0.151313	0.0167622	0.0136194	6.35543	6.55607	6.78153	6.83319	6.28854	6.41936	6.57484	6.53705	6.92887	6.61741	6.80765	6.85828	72	91	92	85	137	97	97	128	74403		#FFE4c3,black	#FFE4c3,black		4933400F21Rik	chr1	89676507	89683892	3611	-	NR_015540		1700091C04Rik| 4930565K10Rik	RIKEN cDNA 4933400F21 gene	4933400F21Rik
546	Gbx2	0.399918	0.398116	0.400499	1.00145	0.117451	0.116865	0.117649	0.843248	1.32886	0.0066394	0.000125141	0.00873589	1.62291	0.959128	0.00327504	0.00999593	0	0.000250272	0.0174192	0	2	1	0	0	0	0	0	0	14472	#87CEEB,black	#87CEEB,black	#87CEEB,black		Gbx2	chr1	89927962	89931176	2126	-	NM_010262	P3534	D130058E05Rik| Gbx-2| MMoxA| Stra7	gastrulation brain homeobox 2	Gbx2
547	Asb18	1.04998	0.511196	0.746801	0.71125	0.951154	0.418634	0.681942	0.654532	0.968257	1.03862	0.000206256	0.547052	0.0144524	1.53749	0.00539499	1.63449	0	0.000412483	0.0286271	0.927633	0	2	0	2	0	0	0	1	208372		#B0E0E6,black	#E0FFFF,black	#E0FFFF,black	Asb18	chr1	89952678	90014577	1404	-	NM_139152	P16428	Asb-18	ankyrin repeat and SOCS box-containing 18	Asb18
548	Iqca	0.281292	0.279204	0.281967	1.0024	0.423788	0.422671	0.424153	0.842996	1.84082	0.0109563	0.000206715	0.0144164	2.62393	0	0.00540697	0.0164843	0	0.0004134	0.0286902	0	5	0	0	0	0	0	0	0	74918	#87CEEB,black	#87CEEB,black	#87CEEB,black		Iqca	chr1	90042132	90153401	3210	-	NM_029122	P9774	4930465P12Rik| 4930585L22Rik| BB288505| Iqca1	IQ motif containing with AAA domain	Iqca
549	Ackr3	1.13076	1.28507	1.5693	1.38783	0.628313	0.123637	0.133467	0.26674	7.86512	8.0424	8.22697	8.51524	8.01629	7.69623	7.75725	8.28039	8.21754	8.23633	8.31448	8.69144	241	222	210	287	337	300	277	459	12778		#FFE4c3,black	#FFA07A,black	#FFE4c3,black	Ackr3	chr1	90203980	90215722	2319	+	NM_007722	P6786	AW541270| Cmkor1| CXC-R7| CXCR-7| Cxcr7| RDC-1| Rdc1	atypical chemokine receptor 3	Ackr3
550	Cops8	0.959741	0.961018	1.03891	1.08249	0.458069	0.47034	0.55873	0.174577	9.33233	9.27305	9.27497	9.3874	9.26967	9.39239	9.25501	9.29087	9.25697	9.29274	9.43705	9.33597	576	721	595	579	694	625	604	719	108679					Cops8	chr1	90603425	90613341	1843	+	NM_133805	P940	9430009J09Rik| AA408242| Csn8| Sgn8	COP9 signalosome subunit 8	Cops8
551	Col6a3	2.21904	2.56991	2.08438	0.939317	0.147772	0.000713237	0.00031954	0.822967	9.64072	10.7907	11.0024	10.7003	9.62729	9.65402	11.0992	10.3977	11.0252	10.9793	10.6885	10.7121	738	865	2139	1248	2366	2014	1439	1868	12835	#FF6347,black	#FF6347,black	#FF6347,black		Col6a3	chr1	90766860	90843971	10841	-	NM_001243008	P17484	AI507288| Col6a-3	collagen, type VI, alpha 3	Col6a3
552	Mlph	0.982665	1.69021	0.775046	0.788718	0.981893	0.613703	0.717235	0.727897	2.66306	2.63783	3.42026	2.29541	1.69235	3.23812	3.19894	1.7071	4.12125	2.00283	1.79674	2.66528	2	9	8	2	18	3	2	6	171531		#FFA07A,black	#E0FFFF,black	#E0FFFF,black	Mlph	chr1	90915100	90951142	4484	+	NM_053015	P24634	2210418F23Rik| 5031433I09Rik| AW228792| D1Wsu84e| l(1)-3Rk| l1Rk3| ln| Slac-2a	melanophilin	Mlph
553	Prlh	1.00052	0.999002	1.54232	1.54151	0.724285	0.433904	0.423379	0.423751	0.00148239	0.0022394	4.21655e-05	0.626585	0.00296326	0	0.0011041	0.00337379	0	8.43298e-05	1.06199	0	0	0	0	0	0	0	1	0	623503			#FFA07A,black	#FFA07A,black	Prlh	chr1	90953108	90954012	261	+	NM_001101647	P12260	EG623503	prolactin releasing hormone	Prlh
554	Rab17	1.04	1.55479	1.47574	1.41897	0.871526	0.0984964	0.0993667	0.190147	4.27003	4.32661	4.90675	4.83146	4.10188	4.42061	4.03795	4.56704	5.04203	4.75745	4.70979	4.94366	15	22	15	21	36	26	22	33	19329		#FFA07A,black	#FFE4c3,black	#FFE4c3,black	Rab17	chr1	90958133	90969620	1950	-	NM_008998	P623	AW413472	RAB17, member RAS oncogene family	Rab17
555	Lrrfip1	1.24979	1.05452	0.9723	0.777973	0.133061	0.563108	0.683316	0.0795221	9.72448	10.0462	9.80107	9.68396	9.80632	9.63772	10.139	9.94691	9.87286	9.72553	9.6927	9.67516	836	855	1099	913	1064	844	721	910	16978				#E0FFFF,black	Lrrfip1	chr1	90998727	91128944	5743	+	NM_001111312	P26417	AU024550| Fliiap1	leucine rich repeat (in FLII) interacting protein 1	Lrrfip1
556	Rbm44	1.00155	0.997045	2.483	2.47915	0.724329	0.433899	0.0602472	0.060361	0.00439387	0.00663407	0.000125041	1.31648	0.0087744	0	0.00327241	0.00998791	0	0.000250071	1.07585	1.52265	0	0	0	0	0	0	1	2	329207			#FF6347,black	#FF6347,black	Rbm44	chr1	91145103	91170795	3851	+	NM_001033408	P13493	Gm817	RNA binding motif protein 44	Rbm44
557	Ramp1	1.426	0.598483	0.761735	0.534176	0.51376	0.227131	0.406739	0.314679	6.42245	6.93443	5.68183	6.02981	6.70851	6.06529	7.36426	6.31942	5.47751	5.86078	5.90201	6.14721	97	71	160	73	50	57	51	78	51801	#FFE4c3,black	#B0E0E6,black	#E0FFFF,black	#B0E0E6,black	Ramp1	chr1	91179822	91225196	3022	+	NM_016894	P8923	9130218E19Rik	receptor (calcitonin) activity modifying protein 1	Ramp1
558	Ube2f	1.02694	0.749347	0.566399	0.551543	0.835957	0.196837	0.0739958	0.112999	7.65156	7.6899	7.23526	6.83145	7.65042	7.65269	7.84245	7.5193	7.46847	6.95696	6.47174	7.11913	187	215	223	169	200	123	76	154	67921		#E0FFFF,black	#B0E0E6,black	#B0E0E6,black	Ube2f	chr1	91250319	91286025	1363	+	NM_026454	P13022	2510010F15Rik| AI851109	ubiquitin-conjugating enzyme E2F (putative)	Ube2f
559	Scly	0.670211	0.885408	0.892546	1.33174	0.420352	0.744542	0.75793	0.291038	5.41317	4.83586	5.23759	5.24917	4.90591	5.78774	4.49792	5.10947	5.10363	5.36016	5.35777	5.13173	27	58	21	31	38	40	35	38	50880	#E0FFFF,black			#FFE4c3,black	Scly	chr1	91298338	91321080	2207	+	NM_016717	P12522	9830169H08| A930015N15Rik| SCL| Scly1| Scly2	selenocysteine lyase	Scly
560	Espnl	0.513704	0.76628	0.795776	1.54909	0.421851	0.711521	0.751497	0.426894	0.96979	0.00879918	0.585733	0.640224	0.0116354	1.54053	0.00434142	0.0132432	0	1.00116	1.08212	0	0	2	0	0	0	1	1	0	227357	#B0E0E6,black	#E0FFFF,black	#E0FFFF,black	#FFA07A,black	Espnl	chr1	91322075	91348303	5442	+	NM_001033292	P11155	Gm556	espin-like	Espnl
561	Klhl30	0.76618	0.988261	0.818148	1.06783	0.100972	0.883074	0.125698	0.332472	8.27893	7.89468	8.26189	7.98936	8.17367	8.37703	7.96662	7.81897	8.26839	8.25537	8.01049	7.96793	269	356	243	208	349	304	224	278	70788	#E0FFFF,black				Klhl30	chr1	91351073	91362404	3020	+	NM_027551	P22860	4631423F02Rik	kelch-like 30	Klhl30
562	Fam132b	1.30502	2.15334	1.49228	1.1435	0.445927	0.111647	0.287894	0.482168	3.97063	4.3547	5.07721	4.54815	4.34441	3.46479	4.49415	4.20031	5.26559	4.86048	4.70736	4.36917	18	11	21	16	42	28	22	22	227358	#FFE4c3,black	#FF6347,black	#FFE4c3,black		Fam132b	chr1	91366430	91374217	2815	+	NM_173395	P2134	4832406C22| myonectin	family with sequence similarity 132, member B	Fam132b
563	Ilkap	1.06011	0.925402	0.936553	0.883449	0.715425	0.199773	0.29834	0.479417	9.74589	9.8301	9.63404	9.65132	9.69901	9.79129	9.62644	10.0085	9.59734	9.66983	9.70047	9.60044	776	951	770	953	879	812	725	864	67444					Ilkap	chr1	91375831	91398783	1368	-	NM_023343	P10462	0710007A14Rik| 1600009O09Rik| PP2C-DELTA	integrin-linked kinase-associated serine/threonine phosphatase 2C	Ilkap
564	1700020N18Rik	1.50751	0.999003	1.00101	0.664018	0.421655	0.433904	0.700373	0.422428	0.00148159	0.593651	4.21427e-05	0.00294481	0.00296166	0	1.01134	0.00337197	0	8.42841e-05	0.00588363	0	0	0	1	0	0	0	0	0	67086	#FFA07A,black			#B0E0E6,black	1700020N18Rik	chr1	91404879	91406029	547	-	NR_026924			RIKEN cDNA 1700020N18 gene	1700020N18Rik
565	Hes6	0.849287	0.847833	0.957787	1.12775	0.394506	0.11799	0.154306	0.522067	7.99964	7.76397	7.7615	7.93742	8.00943	7.98979	7.98397	7.50427	7.8555	7.66094	7.96364	7.91072	240	272	246	167	262	201	217	267	55927					Hes6	chr1	91411483	91413222	1335	-	NM_019479	P19202	AI326893| bHLHb41	hairy and enhancer of split 6	Hes6
566	Per2	0.7295	0.496644	0.753188	1.03247	0.0862895	0.0230002	0.108771	0.713496	7.73542	7.2804	6.7257	7.3265	7.84299	7.61916	7.34848	7.20894	6.70691	6.74425	7.24062	7.40755	214	210	158	136	118	106	131	188	18627	#E0FFFF,black	#87CEEB,black	#E0FFFF,black		Per2	chr1	91415982	91459328	5837	-	NM_011066	P6418	mKIAA0347| mPer2	period circadian clock 2	Per2
567	Traf3ip1	1.11131	1.06358	1.00979	0.908648	0.769715	0.920812	0.97663	0.69964	5.14161	5.29387	5.23054	5.15566	4.68667	5.48696	5.52552	5.01776	4.32154	5.78385	5.31818	4.97249	23	47	44	29	22	54	34	34	74019					Traf3ip1	chr1	91494668	91529307	3500	+	NM_028718	P13080	3930402D05Rik| AU041749| MIP-T3	TRAF3 interacting protein 1	Traf3ip1
568	Asb1	0.893188	0.977889	0.851084	0.952862	0.152072	0.401622	0.0322024	0.464572	8.15889	7.99592	8.12663	7.92626	8.13021	8.187	8.06364	7.92487	8.11605	8.13713	7.9582	7.8936	261	312	260	224	314	280	216	264	65247					Asb1	chr1	91540565	91559590	6214	+	NM_001039126	P14477	1700029O08Rik| 1700054C17Rik| AI426616| AI851378| mKIAA1146	ankyrin repeat and SOCS box-containing 1	Asb1
569	Twist2	3.1741	2.04652	1.47661	0.465205	0.00508968	0.103214	0.137417	0.00812659	3.50434	5.17068	4.53751	4.06662	3.28553	3.69429	5.20065	5.14008	4.27802	4.75737	4.19624	3.9242	8	13	35	32	21	26	15	16	13345	#FF6347,black	#FF6347,black	#FFE4c3,black	#87CEEB,black	Twist2	chr1	91801477	91848027	1312	+	NM_007855	P22511	bHLHa39| Dermo1	twist basic helix-loop-helix transcription factor 2	Twist2
570	Hdac4	0.760925	1.06429	1.00664	1.32292	0.0224667	0.548335	0.965854	0.213832	7.59592	7.20175	7.68581	7.60547	7.63563	7.55509	7.24554	7.15659	7.56521	7.7971	7.78647	7.39846	185	201	147	131	214	221	192	187	208727	#E0FFFF,black			#FFE4c3,black	Hdac4	chr1	91932749	92148393	3945	-	NM_207225	P9629	4932408F19Rik| HD4	histone deacetylase 4	Hdac4
571	Ndufa10	0.880827	1.04129	0.872571	0.990627	0.404273	0.799817	0.284836	0.929338	12.998	12.8149	13.0563	12.8013	12.8725	13.1134	12.6824	12.9362	13.2089	12.8857	12.8479	12.7532	7009	9521	6411	7256	10755	7553	6431	7692	67273					Ndufa10	chr1	92439719	92473758	1209	-	NM_024197	P24149	2900053E13Rik	NADH dehydrogenase (ubiquinone) 1 alpha subcomplex 10	Ndufa10
572	Olfr1416	1	1	1	1	1	1	1	1	0	0	0	0	0	0	0	0	0	0	0	0	0	0	0	0	0	0	0	0	259040					Olfr1416	chr1	92479681	92480619	939	-	NM_147038	P15957	MOR103-3	olfactory receptor 1416	Olfr1416
573	Olfr1415	1	1	1	1	1	1	1	1	0	0	0	0	0	0	0	0	0	0	0	0	0	0	0	0	0	0	0	0	258228					Olfr1415	chr1	92490818	92491753	936	-	NM_001011525	P3739	MOR103-12	olfactory receptor 1415	Olfr1415
574	Olfr1414	1	1	1	1	1	1	1	1	0	0	0	0	0	0	0	0	0	0	0	0	0	0	0	0	0	0	0	0	259041					Olfr1414	chr1	92511048	92518515	1189	-	NM_147039	P7915	MOR103-2	olfactory receptor 1414	Olfr1414
575	Olfr1413	1	1	1	1	1	1	1	1	0	0	0	0	0	0	0	0	0	0	0	0	0	0	0	0	0	0	0	0	259039					Olfr1413	chr1	92573125	92574206	1082	+	NM_147037	P2230	MOR208-1	olfactory receptor 1413	Olfr1413
576	Olfr1412	1	1	1	1	1	1	1	1	0	0	0	0	0	0	0	0	0	0	0	0	0	0	0	0	0	0	0	0	258274					Olfr1412	chr1	92588332	92589297	966	+	NM_146277	P21284	MOR208-4	olfactory receptor 1412	Olfr1412
577	Olfr1411	1	1	1	1	1	1	1	1	0	0	0	0	0	0	0	0	0	0	0	0	0	0	0	0	0	0	0	0	258483					Olfr1411	chr1	92596521	92597492	972	+	NM_146490	P21115	MOR208-3	olfactory receptor 1411	Olfr1411
578	Olfr1410	1	1	1	1	1	1	1	1	0	0	0	0	0	0	0	0	0	0	0	0	0	0	0	0	0	0	0	0	258484					Olfr1410	chr1	92607839	92608807	969	+	NM_146491	P20076	MOR208-2	olfactory receptor 1410	Olfr1410
579	Olfr12	1	1	1	1	1	1	1	1	0	0	0	0	0	0	0	0	0	0	0	0	0	0	0	0	0	0	0	0	257890					Olfr12	chr1	92619881	92621001	1121	+	NM_206896	P5948	MOR208-5	olfactory receptor 12	Olfr12
580	Myeov2	0.998352	1.28586	1.02838	1.03007	0.946648	0.048922	0.270818	0.374001	10.2877	10.2853	10.6504	10.3281	10.276	10.2993	10.3143	10.2558	10.7218	10.5754	10.304	10.3517	1158	1353	1241	1131	1917	1522	1102	1455	66915		#FFE4c3,black			Myeov2	chr1	92637145	92641985	780	-	NM_001163425	P23264	1110002M09Rik	myeloma overexpressed 2	Myeov2
581	Otos	1.5081	0.998019	1.46305	0.970133	0.420674	0.433901	0.417572	0.953312	0.00294532	0.595674	8.37978e-05	0.551929	0.00588464	0	1.01271	0.0066992	0	0.000167591	0.0116816	0.944078	0	0	1	0	0	0	0	1	260301	#FFA07A,black		#FFE4c3,black		Otos	chr1	92644218	92648841	704	-	NM_153114	P17661	OTOSP	otospiralin	Otos
582	Gpc1	0.6678	0.866563	0.746876	1.11841	0.0754875	0.156935	0.045498	0.443759	11.4914	10.9089	11.2848	11.0704	11.4135	11.5653	10.7215	11.0747	11.3328	11.2351	11.1067	11.0331	2549	3255	1646	1996	2929	2405	1923	2334	14733	#E0FFFF,black		#E0FFFF,black		Gpc1	chr1	92831686	92860196	3552	+	NM_016696	P23419	AI462976	glypican 1	Gpc1
583	Ankmy1	1.00052	1.49906	1.00101	1.00049	0.724285	0.423441	0.700373	0.843504	0.00148142	0.00223792	0.585537	0.00294446	0.00296131	0	0.00110338	0.00337157	0	1.00086	0.00588293	0	0	0	0	0	0	1	0	0	241158		#FFE4c3,black			Ankmy1	chr1	92870129	92902906	3243	-	NM_172850	P10056	4930483I10Rik| ZMYND13	ankyrin repeat and MYND domain containing 1	Ankmy1
584	Dusp28	0.786932	0.556883	0.582138	0.739756	0.0124623	0.0210778	0.0500097	0.162965	7.91017	7.56448	7.06562	7.1296	7.87673	7.94285	7.55125	7.5776	7.2161	6.89759	7.34639	6.87439	219	263	182	176	168	118	141	130	67446	#E0FFFF,black	#B0E0E6,black	#B0E0E6,black	#E0FFFF,black	Dusp28	chr1	92906989	92908620	1491	+	NM_175118	P4055	0710001B24Rik| AV005521	dual specificity phosphatase 28	Dusp28
585	Rnpepl1	1.03531	1.17829	0.93269	0.900876	0.551141	0.355016	0.510859	0.379603	8.04076	8.09083	8.27746	7.94023	8.00411	8.07651	8.14943	8.02975	8.44734	8.08486	8.06049	7.80903	239	289	276	241	395	270	232	249	108657					Rnpepl1	chr1	92910825	92920585	3039	+	NM_181405	P10406	1110014H17Rik| AI894167	arginyl aminopeptidase (aminopeptidase B)-like 1	Rnpepl1
586	9430060I03Rik	1.69497	0.38216	0.90531	0.534114	0.448989	0.221018	0.839576	0.371538	2.29605	3.05731	0.908297	2.15253	1.67297	2.72977	2.35061	3.52958	0.807247	1.00273	1.75902	2.46139	2	6	4	10	1	1	2	5	100037260	#FFA07A,black	#87CEEB,black		#B0E0E6,black	9430060I03Rik	chr1	92933543	92950590	1672	-	NR_015525			RIKEN cDNA 9430060I03 gene	9430060I03Rik
587	Capn10	0.979881	0.841575	1.17394	1.19804	0.921585	0.192705	0.287905	0.434789	5.94116	5.91184	5.69233	6.17252	6.02582	5.85123	6.14323	5.63612	5.59434	5.78408	6.29626	6.03717	60	61	68	45	54	54	68	72	23830					Capn10	chr1	92934408	92947948	2877	+	NM_011796	P14640	AW049679| Capn8| mKIAA1845	calpain 10	Capn10
588	Gpr35	0.35739	1.04149	1.30272	3.64509	0.0969302	0.835489	0.637774	0.239362	2.57319	1.08876	2.63184	2.95472	2.40348	2.72502	0.0333036	1.69175	2.42922	2.80947	3.45465	2.18333	4	6	0	2	5	6	9	4	64095	#87CEEB,black		#FFE4c3,black	#FF6347,black	Gpr35	chr1	92973119	92986391	4498	+	NM_001104529	P14598	KPG_007	G protein-coupled receptor 35	Gpr35
589	Aqp12	1	1	1	1	1	1	1	1	0	0	0	0	0	0	0	0	0	0	0	0	0	0	0	0	0	0	0	0	208760					Aqp12	chr1	93006334	93012269	1202	+	NM_001159658	P12512	AB084104| mAQP12	aquaporin 12	Aqp12
590	Kif1a	0.887206	1.15222	1.88983	2.13009	0.849109	0.728125	0.307329	0.262971	3.87931	3.70665	4.08373	4.79756	4.3376	3.20374	4.20378	2.942	3.98912	4.17251	5.15897	4.31423	18	9	17	6	17	17	31	21	16560			#FFA07A,black	#FF6347,black	Kif1a	chr1	93015455	93101874	8321	-	NM_001294149	P15205	ATSV| C630002N23Rik| Gm1626| Kns1	kinesin family member 1A	Kif1a
591	Agxt	0.523961	0.491173	0.896724	1.71143	0.538175	0.473315	0.898798	0.560187	2.28776	1.35529	1.26206	2.1305	1.07925	2.93603	2.0259	0.0628412	0.841867	1.58708	1.15729	2.70642	1	7	3	0	1	2	1	6	11611	#B0E0E6,black	#87CEEB,black		#FFA07A,black	Agxt	chr1	93135240	93145421	1553	+	NM_001276710	P4259	AGT| Agt1| Agxt1| SPT	alanine-glyoxylate aminotransferase	Agxt
592	2310007B03Rik	2.03855	0.998016	1.00202	0.491537	0.422844	0.433901	0.700291	0.423595	0.00294896	1.03049	8.39014e-05	0.00585988	0.00589191	0	0.00219636	1.62476	0	0.000167798	0.0116961	0	0	0	0	2	0	0	0	0	71874	#FF6347,black			#87CEEB,black	2310007B03Rik	chr1	93151355	93160948	2362	-	NM_001159940	P7114		RIKEN cDNA 2310007B03 gene	2310007B03Rik
593	Sned1	1.03439	0.680312	2.34438	2.26644	0.947538	0.411229	0.288988	0.302474	0.556016	0.604795	0.000285466	1.78522	0.0199744	0.945957	1.01838	0.0227278	0	0.000570875	1.09895	2.24837	0	1	1	0	0	0	1	4	208777		#E0FFFF,black	#FF6347,black	#FF6347,black	Sned1	chr1	93235897	93296448	4474	+	NM_172463	P16590	6720455I24Rik| AI197264| AI642697| D430044C15Rik| Snep| SST3	sushi, nidogen and EGF-like domains 1	Sned1
594	Mterf4	1.02532	0.969174	1.09645	1.06937	0.571492	0.466686	0.143693	0.118599	8.2959	8.33197	8.25072	8.42873	8.34493	8.24513	8.35315	8.31048	8.2508	8.25065	8.45776	8.39911	303	325	318	293	345	303	306	375	69821					Mterf4	chr1	93299211	93305870	3315	-	NM_178051	P11616	1810059A23Rik| 4933412H03Rik| Mterfd2	mitochondrial transcription termination factor 4	Mterf4
595	Pask	1.40284	0.992514	0.638765	0.455338	0.614254	0.993408	0.416253	0.355121	2.01242	2.50077	2.00158	1.36577	2.39127	1.49722	3.02274	1.67473	0	2.80916	1.74119	0.856935	4	2	7	2	0	6	2	1	269224	#FFE4c3,black		#B0E0E6,black	#87CEEB,black	Pask	chr1	93309437	93342788	5119	-	NM_080850	P14711	mKIAA0135	PAS domain containing serine/threonine kinase	Pask
596	Ppp1r7	1.07463	1.49974	1.11139	1.03421	0.446366	0.0199624	0.212307	0.573801	7.4055	7.50934	7.99021	7.55786	7.31718	7.48872	7.43683	7.57838	8.02833	7.95105	7.53642	7.57899	148	192	168	176	295	246	161	212	66385		#FFE4c3,black			Ppp1r7	chr1	93343645	93367618	3653	+	NM_023200	P7192	2310014J01Rik| SDS22	protein phosphatase 1, regulatory (inhibitor) subunit 7	Ppp1r7
597	Ano7	1.00052	1.49906	1.00101	1.00049	0.724285	0.423441	0.700373	0.843504	0.00148142	0.00223792	0.585537	0.00294446	0.00296131	0	0.00110338	0.00337157	0	1.00086	0.00588293	0	0	0	0	0	0	1	0	0	404545		#FFE4c3,black			Ano7	chr1	93373896	93404304	5254	+	NM_001271884	P22026	Ngep| Ngep-L| Pcanap5| Tmem16g	anoctamin 7	Ano7
598	Hdlbp	0.838114	0.762839	0.741458	0.884675	0.133086	0.0518711	0.00967838	0.268508	11.5617	11.307	11.1712	11.1302	11.5303	11.5925	11.1957	11.4102	11.2662	11.0695	11.1569	11.103	2764	3317	2287	2519	2797	2144	1991	2450	110611		#E0FFFF,black	#E0FFFF,black		Hdlbp	chr1	93405940	93478917	6469	-	NM_133808	P25884	1110005P14Rik| AA960365| AI118566| D1Ertd101e	high density lipoprotein (HDL) binding protein	Hdlbp
599	Sept2	1.17352	1.25017	1.12606	0.95956	0.092869	0.0935949	0.486107	0.762908	8.87544	9.10628	9.19756	9.04673	8.95528	8.79091	9.10456	9.108	9.12703	9.26481	8.85885	9.21293	463	475	536	510	634	613	404	660	18000		#FFE4c3,black			Sept2	chr1	93478993	93509732	3369	+	NM_001159718	P20766	AW208991| mKIAA0158| Nedd-5| Nedd5	septin 2	Sept2
600	Farp2	0.820894	0.695488	0.686519	0.836307	0.291133	0.171361	0.0454374	0.340653	6.30312	6.01838	5.77921	5.76049	6.39644	6.20334	5.81722	6.1949	5.48272	6.02504	5.72217	5.79781	78	78	54	67	50	64	45	61	227377		#E0FFFF,black	#E0FFFF,black		Farp2	chr1	93512104	93621976	3912	+	NM_145519	P4039	AI465173| BC009153| D030026M03Rik| Fir| mKIAA0793	FERM, RhoGEF and pleckstrin domain protein 2	Farp2
601	Stk25	1.0284	0.724084	0.928306	0.902666	0.731362	0.307294	0.393228	0.23958	7.4721	7.5125	7.00633	7.36477	7.39123	7.54867	7.44492	7.57706	6.5518	7.35144	7.30458	7.42255	156	200	169	176	106	162	137	190	59041		#E0FFFF,black			Stk25	chr1	93620751	93635727	3254	-	NM_021537	P22803	1500019J11Rik| AU018434| C86992| Ste20-like| Ysk1	serine/threonine kinase 25 (yeast)	Stk25
602	Bok	1.49676	1.74545	1.53046	1.02252	0.331461	0.0337852	0.0299809	0.938165	5.60035	6.18219	6.40395	6.21432	5.71431	5.47662	6.51013	5.75708	6.49529	6.30643	6.17071	6.25664	48	47	88	49	101	78	62	84	51800	#FFE4c3,black	#FFA07A,black	#FFA07A,black		Bok	chr1	93685694	93695762	1432	+	NM_016778	P4687	matador| mtd	BCL2-related ovarian killer	Bok
603	Thap4	0.821856	0.88539	0.86172	1.04851	0.18584	0.191629	0.121717	0.664768	7.78973	7.50669	7.61412	7.57502	7.71861	7.85751	7.36695	7.63408	7.66878	7.55731	7.53635	7.61268	196	248	160	183	230	187	161	217	67026					Thap4	chr1	93705391	93754838	2160	-	NM_025920	P16076	2010320B01Rik	THAP domain containing 4	Thap4
604	Atg4b	1.00211	1.23287	1.04943	1.04722	0.970215	0.0648591	0.674584	0.698731	7.68604	7.68909	7.98807	7.75565	7.72645	7.64447	7.62835	7.74737	8.05164	7.92156	7.61495	7.88385	197	214	192	198	300	241	170	262	66615					Atg4b	chr1	93755033	93789529	2964	+	NM_174874	P3438	2510009N07Rik| Apg4b| Atg4bl| Autl1| AW048066	autophagy related 4B, cysteine peptidase	Atg4b
605	Dtymk	1.22472	1.05379	1.19668	0.977101	0.0165434	0.822492	0.048506	0.500165	6.20538	6.49783	6.28097	6.46441	6.24681	6.16271	6.49458	6.50108	5.9623	6.54182	6.42252	6.50513	70	76	87	83	70	92	74	100	21915					Dtymk	chr1	93792576	93801934	1419	-	NM_001105667	P17701	AU044245| CDC8| D10Ertd203e| mtmk| Tmk| TMPK| TYPK	deoxythymidylate kinase	Dtymk
606	Ing5	0.788801	0.715015	0.947289	1.20092	0.50178	0.288833	0.816337	0.471846	6.2295	5.88724	5.74555	6.15138	6.48469	5.91927	5.52883	6.17409	5.83812	5.64663	6.07548	6.22348	83	64	44	66	64	49	58	82	66262	#E0FFFF,black	#E0FFFF,black			Ing5	chr1	93803965	93822100	4538	+	NM_025454	P7627	1700001C14Rik| 1700027H23Rik| 1810018M11Rik| AI225768	inhibitor of growth family, member 5	Ing5
607	D2hgdh	1.04145	0.867584	0.788123	0.756757	0.79844	0.141798	0.0356514	0.218541	4.99152	5.05011	4.78659	4.64801	4.95121	5.03072	4.84226	5.23174	4.86548	4.70314	4.59104	4.70282	28	34	27	34	32	25	20	28	98314			#E0FFFF,black	#E0FFFF,black	D2hgdh	chr1	93825240	93852174	3058	+	NM_178882	P4145	AA408776| AA408778| AI325464	D-2-hydroxyglutarate dehydrogenase	D2hgdh
608	Gal3st2	1.41187	0.809502	2.63981	1.86973	0.279813	0.639897	0.369366	0.472847	1.56018	2.05779	1.25529	2.96061	1.08803	1.91532	2.02841	2.08658	0.823289	1.5873	3.57425	1.87101	1	3	3	3	1	2	10	3	381334	#FFE4c3,black		#FF6347,black	#FFA07A,black	Gal3st2	chr1	93861344	93876494	2846	+	NM_199366	P4494	Gm988| GP3ST	galactose-3-O-sulfotransferase 2	Gal3st2
609	Gm9994	1	1	1	1	1	1	1	1	0	0	0	0	0	0	0	0	0	0	0	0	0	0	0	0	0	0	0	0	100041596					Gm9994	chr1	93918437	93941239	1185	+	NM_001205249	P2712	ENSMUSG00000056307| Gal3ST-2| Gal3st2	predicted gene 9994	Gm9994
610	Gm6086	0.694288	0.320252	0.455806	0.656509	0.562262	0.145412	0.31487	0.642881	2.56681	2.04041	0.924084	1.4333	2.06958	2.93589	2.6083	1.09046	0.841424	1.00226	2.13792	0	3	7	5	1	1	1	3	0	619597	#E0FFFF,black	#87CEEB,black	#87CEEB,black	#B0E0E6,black	Gm6086	chr1	93990509	94011539	4059	+	NM_001039219	P4746	EG619597| Gm219	predicted gene 6086	Gm6086
611	Neu4	0.67928	0.677227	1.04904	1.54435	0.421838	0.41938	0.92949	0.424824	0.562372	0.00445148	8.386e-05	0.631448	0.005889	0.962956	0.00219527	0.00670416	0	0.000167715	1.06918	0	0	1	0	0	0	0	1	0	241159	#E0FFFF,black	#E0FFFF,black		#FFA07A,black	Neu4	chr1	94020493	94028330	4507	+	NM_173772	P1957	9330166I04	sialidase 4	Neu4
612	Pdcd1	1.34081	0.655131	0.659056	0.491536	0.69999	0.422713	0.427144	0.424061	0.610271	1.03337	0.000125243	0.00874296	1.0378	0	0.00327769	1.62823	0	0.000250475	0.0174333	0	1	0	0	2	0	0	0	0	18566	#FFE4c3,black	#B0E0E6,black	#B0E0E6,black	#87CEEB,black	Pdcd1	chr1	94038305	94052553	1930	-	NM_008798	P16929	Ly101| PD-1| Pdc1	programmed cell death 1	Pdcd1
613	4930440C22Rik	1.00052	1.49906	1.00101	1.00049	0.724285	0.423441	0.700373	0.843504	0.00148142	0.00223792	0.585537	0.00294446	0.00296131	0	0.00110338	0.00337157	0	1.00086	0.00588293	0	0	0	0	0	0	1	0	0	74689		#FFE4c3,black			4930440C22Rik	chr1	94797442	94802472	1565	+	NR_040473			RIKEN cDNA 4930440C22 gene	4930440C22Rik
614	Fam174a	0.951639	0.915485	1.07859	1.13341	0.424584	0.72841	0.521557	0.312281	7.501	7.42949	7.37361	7.61016	7.43683	7.56245	7.46197	7.39626	7.0033	7.66803	7.48116	7.72856	161	202	171	155	145	202	155	235	67698					Fam174a	chr1	95313628	95335284	2107	+	NM_026321	P10940	2310044D20Rik| Fam174| Naa6| Tmem157	family with sequence similarity 174, member A	Fam174a
615	St8sia4	1.09887	1.33619	1.18317	1.07672	0.727024	0.0557671	0.602373	0.846377	6.32773	6.46376	6.74586	6.5704	6.38275	6.27054	6.10269	6.7523	6.66455	6.82283	6.15446	6.89286	77	82	66	99	114	112	61	131	20452		#FFE4c3,black			St8sia4	chr1	95587682	95667594	5971	-	NM_009183	P21248	PST| PST-1| SIAT8-D| Siat8d| ST8SiaIV	ST8 alpha-N-acetyl-neuraminide alpha-2,8-sialyltransferase 4	St8sia4
616	4930598F16Rik	1.00052	1.45879	1.00101	1.00049	0.724285	0.423461	0.700373	0.843504	0.00148034	0.0022363	0.546253	0.00294233	0.00295917	0	0.00110258	0.00336913	0.941496	8.42132e-05	0.00587868	0	0	0	0	0	1	0	0	0	75381		#FFE4c3,black			4930598F16Rik	chr1	95701184	95716518	761	-	NR_040479			RIKEN cDNA 4930598F16 gene	4930598F16Rik
617	1700063A18Rik	1.52342	0.999002	1.00102	0.657086	0.422843	0.433904	0.700373	0.423592	0.00148198	0.608792	4.21537e-05	0.00294558	0.00296243	0	0.00110379	1.03506	0	8.43061e-05	0.00588515	0	0	0	0	1	0	0	0	0	73454	#FFA07A,black			#B0E0E6,black	1700063A18Rik	chr1	95990659	96021758	356	-	NR_040467			RIKEN cDNA 1700063A18 gene	1700063A18Rik
618	4930533P14Rik	1	1	1	1	1	1	1	1	0	0	0	0	0	0	0	0	0	0	0	0	0	0	0	0	0	0	0	0	75159					4930533P14Rik	chr1	96612057	96662573	583	-	NR_040478			RIKEN cDNA 4930533P14 gene	4930533P14Rik
619	Slco4c1	1.00052	0.999002	1.54232	1.54151	0.724285	0.433904	0.423379	0.423751	0.00148239	0.0022394	4.21655e-05	0.626585	0.00296326	0	0.0011041	0.00337379	0	8.43298e-05	1.06199	0	0	0	0	0	0	0	1	0	227394			#FFA07A,black	#FFA07A,black	Slco4c1	chr1	96818784	96872171	2394	-	NM_172658	P26604	9530051F04| C330017E21Rik| OATP-H| OATP-M1| oatp-R| OATP4C1| OATPX| PRO2176| SLC21A20	solute carrier organic anion transporter family, member 4C1	Slco4c1
620	Panct2	0.50344	0.96056	0.50441	1.00193	0.00353988	0.939617	0.00360928	0.843122	0.998895	0.00878752	0.940843	0.0115625	1.04095	0.955573	0.00433566	0.0132257	1.50542	0.000331406	0.0230331	0	1	1	0	0	2	0	0	0	329217	#B0E0E6,black		#B0E0E6,black		Panct2	chr1	96871126	96881234	3917	+	NR_131964		9530060I07| EG329217| Gm5101	pluripotency-associated noncoding transcript 2	Panct2
621	Slco6b1	1.5252	0.998016	1.54596	1.01361	0.423035	0.433901	0.42409	0.980675	0.00294978	0.611953	8.39248e-05	0.631456	0.00589355	0	0.00219697	1.03923	0	0.000167845	1.06919	0	0	0	0	1	0	0	1	0	67854	#FFA07A,black		#FFA07A,black		Slco6b1	chr1	96906176	96997560	2475	-	NR_120500		1700022M03Rik	solute carrier organic anion transporter family, member 6b1	Slco6b1
622	Slco6c1	1	1	1	1	1	1	1	1	0	0	0	0	0	0	0	0	0	0	0	0	0	0	0	0	0	0	0	0	74441					Slco6c1	chr1	97059449	97128303	2433	-	NM_028942	P13774	4933404A18Rik| C79179	solute carrier organic anion transporter family, member 6c1	Slco6c1
623	D1Ertd622e	0.769396	0.737354	0.893894	1.16181	0.397376	0.40725	0.669024	0.432027	4.40663	4.02843	3.96706	4.2448	4.09355	4.66374	3.84346	4.19235	3.614	4.25048	4.09572	4.37992	15	26	13	16	13	18	14	22	52392	#E0FFFF,black	#E0FFFF,black			D1Ertd622e	chr1	97643902	97662018	2738	-	NM_133825	P23708	AI987691| AW047450	DNA segment, Chr 1, ERATO Doi 622, expressed	D1Ertd622e
624	Ppip5k2	0.712828	1.01179	1.28112	1.79723	0.0865777	0.917296	0.161844	0.0340268	11.9689	11.4805	11.9858	12.3263	11.8459	12.0822	11.3995	11.5572	12.0669	11.8998	12.435	12.2087	3440	4658	2634	2789	4873	3813	4831	5273	227399	#E0FFFF,black		#FFE4c3,black	#FFA07A,black	Ppip5k2	chr1	97706043	97770092	5568	-	NM_173760	P26286	AW555814| Cfap160| D330021B20| Hisppd1| mKIAA0433| Vip2	diphosphoinositol pentakisphosphate kinase 2	Ppip5k2
625	Gin1	1.41061	0.647265	1.13471	0.80441	0.327884	0.0593421	0.40054	0.503004	5.47207	5.96838	4.8445	5.65439	5.52177	5.42059	6.26162	5.59993	5.01831	4.64683	5.80201	5.48992	42	45	74	44	36	24	48	49	252876	#FFE4c3,black	#B0E0E6,black			Gin1	chr1	97770179	97792971	2041	+	NM_026250	P26660	4930429M06Rik| 8430411H10Rik| Gin-1| Zh2c2	gypsy retrotransposon integrase 1	Gin1
626	Pam	0.908517	0.984589	1.02848	1.13205	0.303982	0.916587	0.776116	0.17259	11.4968	11.3584	11.4744	11.5373	11.5896	11.3977	11.3685	11.3483	11.3003	11.6298	11.4548	11.6155	2880	2898	2578	2413	2864	3162	2448	3495	18484					Pam	chr1	97821094	98095632	4103	-	NM_013626	P17683	PHM	peptidylglycine alpha-amidating monooxygenase	Pam
627	B230216N24Rik	2.57495	1.80399	1.28464	0.498899	0.051194	0.335235	0.453125	0.0484617	2.33426	3.6988	3.18546	2.69562	2.67871	1.8809	3.83474	3.54872	2.62682	3.58715	2.51767	2.85402	5	3	13	10	6	11	4	7	78603	#FF6347,black	#FFA07A,black	#FFE4c3,black	#87CEEB,black	B230216N24Rik	chr1	98031123	98047793	1178	-	NR_037993			RIKEN cDNA B230216N24 gene	B230216N24Rik
628	1810006J02Rik	0.658159	1.88819	0.659734	1.00239	0.428207	0.319547	0.430043	0.842998	0.614411	0.0109197	1.53141	0.0143683	1.04395	0	0.00538889	0.0164293	1.91825	1.00124	0.0285949	0	1	0	0	0	3	1	0	0	69030	#B0E0E6,black	#FFA07A,black	#B0E0E6,black		1810006J02Rik	chr1	98131467	98144655	1687	+	NR_040439			RIKEN cDNA 1810006J02 gene	1810006J02Rik
629	Slco6d1	0.342977	0.340934	0.343638	1.00193	0.422255	0.421059	0.422645	0.843122	1.5526	0.00878675	0.000165698	0.0115615	0.0116189	2.28061	0.00433528	0.0132245	0	0.000331377	0.0230311	0	0	4	0	0	0	0	0	0	70866	#87CEEB,black	#87CEEB,black	#87CEEB,black		Slco6d1	chr1	98421124	98509380	2328	+	NM_001164233	P12437	4921511I05Rik	solute carrier organic anion transporter family, member 6d1	Slco6d1
630	Cntnap5b	0.492504	0.7336	0.946799	1.92242	0.425462	0.684622	0.944753	0.417469	1.03272	0.0109331	0.585791	0.953854	1.62843	0	0.0053955	0.0164494	0	1.00124	0.0286298	1.513	2	0	0	0	0	1	0	2	241175	#87CEEB,black	#E0FFFF,black		#FFA07A,black	Cntnap5b	chr1	99772765	100485942	5120	+	NM_172851	P24210	C230078M14Rik| Caspr5-2	contactin associated protein-like 5B	Cntnap5b
631	Gm20268	1	1	1	1	1	1	1	1	0	0	0	0	0	0	0	0	0	0	0	0	0	0	0	0	0	0	0	0	100504525					Gm20268	chr1	101155768	101175202	886	+	NR_037989			predicted gene, 20268	Gm20268
632	Cdh20	0.511456	0.71261	0.88302	1.72648	0.109776	0.395914	0.181609	0.173688	4.28198	3.31466	3.79316	4.1025	4.3326	4.22952	3.73527	2.7185	3.12005	4.25034	4.17547	4.02564	18	19	12	5	9	18	15	17	23836	#B0E0E6,black	#E0FFFF,black		#FFA07A,black	Cdh20	chr1	104768819	104995481	3722	+	NM_011800	P7984	Cdh7	cadherin 20	Cdh20
633	Rnf152	1.35232	1.49721	1.13048	0.835959	0.189631	0.0315519	0.202288	0.369586	6.89403	7.32946	7.47631	7.07097	6.8926	6.89546	7.12324	7.50986	7.56095	7.38639	6.9791	7.15733	110	127	135	168	213	166	109	158	320311	#FFE4c3,black	#FFE4c3,black			Rnf152	chr1	105276917	105356710	8529	-	NM_001160368	P23466	A930029B02Rik	ring finger protein 152	Rnf152
634	Pign	1.08065	0.952114	0.994871	0.920622	0.257085	0.922755	0.949453	0.43311	5.41958	5.53149	5.34879	5.41217	5.41726	5.4219	5.46124	5.59847	5.89379	4.46245	5.51248	5.30436	39	45	42	44	66	21	39	43	27392					Pign	chr1	105518422	105663676	6777	-	NM_013784	P12509	Gm20308| PIG-N	phosphatidylinositol glycan anchor biosynthesis, class N	Pign
635	2310035C23Rik	1.25361	1.14131	1.30276	1.0392	0.0444471	0.428557	0.0497453	0.51308	5.91615	6.24224	6.10684	6.29772	5.98002	5.84931	6.20516	6.27839	5.92355	6.26945	6.23709	6.3559	58	61	71	71	68	76	65	90	227446	#FFE4c3,black		#FFE4c3,black		2310035C23Rik	chr1	105663861	105755131	5406	+	NM_173187	P25258	6430401N10| Kiaa1468| mKIAA1468	RIKEN cDNA 2310035C23 gene	2310035C23Rik
636	Tnfrsf11a	0.89343	1.53695	0.83512	0.934734	0.703341	0.193835	0.666569	0.856534	3.81565	3.65307	4.43572	3.5557	4.0884	3.47902	3.84149	3.4363	4.59997	4.25034	3.02844	3.941	15	11	13	9	26	18	6	16	21934		#FFA07A,black			Tnfrsf11a	chr1	105780723	105847981	5022	+	NM_009399	P8127	Ly109| mRANK| ODFR| OFE| Rank| TRANCE-R	tumor necrosis factor receptor superfamily, member 11a, NFKB activator	Tnfrsf11a
637	Zcchc2	1.09771	0.970527	1.00266	0.913414	0.422259	0.619245	0.961724	0.377017	7.02772	7.16222	6.98456	7.03156	6.95509	7.09687	7.04685	7.26904	6.96619	7.00271	7.02852	7.03459	115	146	128	142	141	127	113	145	227449					Zcchc2	chr1	105990406	106034079	5801	+	NM_001122676	P10826	9930114B20Rik| AW212015	zinc finger, CCHC domain containing 2	Zcchc2
638	Gm20753	1.00052	1.49906	1.00101	1.00049	0.724285	0.423441	0.700373	0.843504	0.00148142	0.00223792	0.585537	0.00294446	0.00296131	0	0.00110338	0.00337157	0	1.00086	0.00588293	0	0	0	0	0	0	1	0	0	626049		#FFE4c3,black			Gm20753	chr1	106152625	106171524	545	-	NR_040630			predicted gene, 20753	Gm20753
639	Phlpp1	1.02565	0.917406	1.08609	1.05893	0.884614	0.257304	0.600346	0.78728	6.43265	6.46918	6.30828	6.5518	6.50524	6.35621	6.24543	6.66285	6.29173	6.32464	6.7146	6.36826	84	87	73	93	88	79	91	91	98432					Phlpp1	chr1	106171869	106394245	6104	+	NM_133821	P14290	AI836256| mKIAA0606| Phlpp| Plekhe1| SCOP	PH domain and leucine rich repeat protein phosphatase 1	Phlpp1
640	Bcl2	1.22347	1.91558	1.56027	1.27529	0.242815	0.0600368	0.0191561	0.0984367	6.5002	6.79117	7.43798	7.142	6.60657	6.38536	6.91842	6.65161	7.59635	7.26006	7.12496	7.15884	90	89	117	92	218	152	121	158	12043		#FFA07A,black	#FFA07A,black	#FFE4c3,black	Bcl2	chr1	106538178	106714290	9724	-	NM_009741	P13194	AW986256| Bcl-2| C430015F12Rik| D630044D05Rik| D830018M01Rik	B cell leukemia/lymphoma 2	Bcl2
641	Kdsr	1.16479	1.02745	1.26327	1.08454	0.321567	0.913656	0.322327	0.636248	6.88383	7.10391	6.9229	7.22099	6.71302	7.03654	7.17493	7.0292	6.62073	7.17261	7.40146	7.01466	97	140	140	120	111	143	147	143	70750			#FFE4c3,black		Kdsr	chr1	106720410	106759742	5582	-	NM_027534	P14210	6330410P18Rik| 9430079B08Rik| Fvt1	3-ketodihydrosphingosine reductase	Kdsr
642	Vps4b	1.41563	1.34231	1.43634	1.01463	0.166027	0.149026	0.0620118	0.927972	8.17384	8.67529	8.59857	8.69624	8.06964	8.27103	8.84937	8.47729	8.44906	8.73403	8.78417	8.6026	250	331	449	329	396	424	384	432	20479	#FFE4c3,black	#FFE4c3,black	#FFE4c3,black		Vps4b	chr1	106770788	106796725	3272	-	NM_009190	P18388	8030489C12Rik| Skd1	vacuolar protein sorting 4B	Vps4b
643	Serpinb5	1	1	1	1	1	1	1	1	0	0	0	0	0	0	0	0	0	0	0	0	0	0	0	0	0	0	0	0	20724					Serpinb5	chr1	106861180	106883348	2565	+	NM_009257	P20602	1110036M19Rik| AI462524| AI646751| Maspin| ovalbumin| PI-5| Spi7	serine (or cysteine) peptidase inhibitor, clade B, member 5	Serpinb5
644	Serpinb12	1	1	1	1	1	1	1	1	0	0	0	0	0	0	0	0	0	0	0	0	0	0	0	0	0	0	0	0	71869					Serpinb12	chr1	106934449	106957078	1733	+	NM_027971	P11514	2300003F07Rik| 4833409F13Rik	serine (or cysteine) peptidase inhibitor, clade B (ovalbumin), member 12	Serpinb12
645	Serpinb13	1	1	1	1	1	1	1	1	0	0	0	0	0	0	0	0	0	0	0	0	0	0	0	0	0	0	0	0	241196					Serpinb13	chr1	106980984	107001195	1607	+	NM_172852	P8981	5430417G24| headpin| HUR7| HURPIN| PI13	serine (or cysteine) peptidase inhibitor, clade B (ovalbumin), member 13	Serpinb13
646	Serpinb3a	1	1	1	1	1	1	1	1	0	0	0	0	0	0	0	0	0	0	0	0	0	0	0	0	0	0	0	0	20248					Serpinb3a	chr1	107045587	107052303	1629	-	NM_009126	P17770	1110001H02Rik| 1110013A16Rik| Scca2| Serpinb4| Sqn5	serine (or cysteine) peptidase inhibitor, clade B (ovalbumin), member 3A	Serpinb3a
647	Serpinb3d	1	1	1	1	1	1	1	1	0	0	0	0	0	0	0	0	0	0	0	0	0	0	0	0	0	0	0	0	394252					Serpinb3d	chr1	107078193	107083480	1164	-	NM_201376	P9706	Serpinb3l1	serine (or cysteine) peptidase inhibitor, clade B (ovalbumin), member 3D	Serpinb3d
648	Serpinb3b	1	1	1	1	1	1	1	1	0	0	0	0	0	0	0	0	0	0	0	0	0	0	0	0	0	0	0	0	383548					Serpinb3b	chr1	107153961	107161114	1632	-	NM_198680	P14712	Scca2-rs| Scca2-rs1	serine (or cysteine) peptidase inhibitor, clade B (ovalbumin), member 3B	Serpinb3b
649	Serpinb3c	1	1	1	1	1	1	1	1	0	0	0	0	0	0	0	0	0	0	0	0	0	0	0	0	0	0	0	0	381286					Serpinb3c	chr1	107271201	107278371	1659	-	NM_201363	P11359	1110001H02Rik| 1110013A16Rik| Scca2| Serpinb4	serine (or cysteine) peptidase inhibitor, clade B, member 3C	Serpinb3c
650	Serpinb11	1	1	1	1	1	1	1	1	0	0	0	0	0	0	0	0	0	0	0	0	0	0	0	0	0	0	0	0	66957					Serpinb11	chr1	107362314	107380475	1699	+	NM_025867	P14788	2310046M08Rik| AU015399	serine (or cysteine) peptidase inhibitor, clade B (ovalbumin), member 11	Serpinb11
651	Serpinb7	1.52342	0.999002	1.00102	0.657086	0.422843	0.433904	0.700373	0.423592	0.00148198	0.608792	4.21537e-05	0.00294558	0.00296243	0	0.00110379	1.03506	0	8.43061e-05	0.00588515	0	0	0	0	1	0	0	0	0	116872	#FFA07A,black			#B0E0E6,black	Serpinb7	chr1	107422689	107452689	1887	+	NM_027548	P16992	4631416M05Rik| megsin| ovalbumin	serine (or cysteine) peptidase inhibitor, clade B, member 7	Serpinb7
652	Serpinb2	1.37097	0.678636	0.992411	0.723874	0.671963	0.416111	0.98774	0.663878	0.559457	1.01466	0.000165832	0.548466	0.0116283	0.955563	1.60009	0.0132351	0	0.000331644	0.0230496	0.932783	0	1	2	0	0	0	0	1	18788	#FFE4c3,black	#E0FFFF,black		#E0FFFF,black	Serpinb2	chr1	107511423	107525600	2047	+	NM_001174170	P23352	ovalbumin| PAI-2| Planh2	serine (or cysteine) peptidase inhibitor, clade B, member 2	Serpinb2
653	Serpinb10	1.00104	1.92779	1.00202	1.00097	0.724307	0.423447	0.700291	0.843376	0.00294254	0.00444398	0.949889	0.00584713	0.0058791	0	0.00219157	0.00669288	1.5177	0.000167432	0.0116706	0	0	0	0	0	2	0	0	0	241197		#FFA07A,black			Serpinb10	chr1	107529003	107549271	3490	+	NM_198028	P18569	9830131G07| BB233602| Serpinb10-ps	serine (or cysteine) peptidase inhibitor, clade B (ovalbumin), member 10	Serpinb10
654	Serpinb8	0.772186	1.0775	1.30186	1.68594	0.467337	0.881879	0.407238	0.30423	4.08162	3.70864	4.18931	4.4622	4.09271	4.07045	4.12149	3.12805	3.38468	4.70279	4.75225	4.09877	15	17	16	7	11	25	23	18	20725	#E0FFFF,black		#FFE4c3,black	#FFA07A,black	Serpinb8	chr1	107590006	107608978	3075	+	NM_011459	P10312	CAP-2| CAP2| NK10| ovalbumin| Spi8	serine (or cysteine) peptidase inhibitor, clade B, member 8	Serpinb8
655	D830032E09Rik	0.903593	0.265023	0.337022	0.37298	0.544978	0.000493837	0.0300309	0.0855849	5.80209	5.65584	3.88628	4.23301	5.81521	5.78885	5.42595	5.85408	3.9582	3.81059	4.66356	3.6165	52	58	41	53	17	13	21	13	319596		#87CEEB,black	#87CEEB,black	#87CEEB,black	D830032E09Rik	chr1	107917259	107950947	2219	+	NR_102306			RIKEN cDNA D830032E09 gene	D830032E09Rik
656	Cdh7	1	1	1	1	1	1	1	1	0	0	0	0	0	0	0	0	0	0	0	0	0	0	0	0	0	0	0	0	241201					Cdh7	chr1	109983737	110139001	3353	+	NM_172853	P14333	9330156F07Rik| CDH7L1	cadherin 7, type 2	Cdh7
657	Cdh19	0.203304	0.857854	0.20469	1.00682	0.0801991	0.624294	0.0804802	0.841814	2.3293	0.0310099	2.10811	0.0408114	2.64001	1.93278	0.0153367	0.0465147	2.20717	2.00173	0.0805	0	5	3	0	0	4	3	0	0	227485	#00BFFF,black		#00BFFF,black		Cdh19	chr1	110889195	110977372	3054	-	NM_001081386	P22218		cadherin 19, type 2	Cdh19
658	Dsel	1.1268	1.10654	0.980144	0.869844	0.553935	0.607802	0.935746	0.384488	6.38436	6.55659	6.53041	6.35542	6.61882	6.10425	6.5111	6.6007	6.51889	6.54184	6.15336	6.53263	91	73	88	89	103	92	61	102	319901					Dsel	chr1	111858702	111864918	5763	-	NM_001081316	P21817	9330132E09Rik| DS-epi2	dermatan sulfate epimerase-like	Dsel
659	Cntnap5a	1.00104	1.92779	1.00202	1.00097	0.724307	0.423447	0.700291	0.843376	0.00294254	0.00444398	0.949889	0.00584713	0.0058791	0	0.00219157	0.00669288	1.5177	0.000167432	0.0116706	0	0	0	0	0	2	0	0	0	636808		#FFA07A,black			Cntnap5a	chr1	115685137	116580674	3915	+	NM_001077425	P26401	Caspr5-1| EG636808	contactin associated protein-like 5A	Cntnap5a
660	Tsn	1.04208	1.09966	0.978119	0.938621	0.609966	0.431126	0.788766	0.0590853	10.4236	10.4831	10.5607	10.3917	10.3189	10.5212	10.4746	10.4915	10.6547	10.4601	10.3692	10.4138	1193	1578	1387	1332	1830	1405	1153	1519	22099					Tsn	chr1	118298518	118311132	3039	-	NM_011650	P10675	2610034C24Rik| AU040286| C3PO| TB-RBP	translin	Tsn
661	Nifk	1.18591	1.43267	1.22314	1.03139	0.303667	0.081243	0.239378	0.766426	7.3122	7.5582	7.83091	7.60279	7.46361	7.14301	7.65032	7.45979	7.90069	7.75758	7.5093	7.69058	164	151	195	162	270	215	158	229	67949		#FFE4c3,black			Nifk	chr1	118321843	118333831	1894	+	NM_026472	P6203	AI852665| C130020J04Rik| Mki67ip	nucleolar protein interacting with the FHA domain of MKI67	Nifk
662	Clasp1	0.797455	0.6351	0.724881	0.908993	0.030178	0.0894103	0.0200951	0.307671	9.96619	9.63966	9.31124	9.50201	9.9642	9.96818	9.57306	9.70333	9.01719	9.55539	9.42101	9.5787	933	1075	742	771	588	750	597	851	76707	#E0FFFF,black	#B0E0E6,black	#E0FFFF,black		Clasp1	chr1	118389058	118609462	7875	+	NM_029709	P26491	1700030C23Rik| 5730583A19Rik| B130045P17Rik| CLASP1alpha	CLIP associating protein 1	Clasp1
663	2900060B14Rik	0.542246	0.899667	0.702306	1.29518	0.24358	0.733264	0.38466	0.4304	9.86288	8.9799	9.71034	9.35305	10.1841	9.44903	8.59465	9.28365	9.80249	9.6119	9.12524	9.54974	1087	750	376	576	1013	780	486	834	68204	#B0E0E6,black		#E0FFFF,black	#FFE4c3,black	2900060B14Rik	chr1	118458669	118459265	597	-	NR_027901			RIKEN cDNA 2900060B14 gene	2900060B14Rik
664	Tfcp2l1	1.59068	1.36135	2.65025	1.66612	0.392682	0.486864	0.207414	0.374189	2.4772	3.14684	2.92224	3.88334	2.90044	1.87571	3.48987	2.69595	2.61943	3.17239	3.34096	4.2766	6	3	10	5	6	8	8	20	81879	#FFA07A,black	#FFE4c3,black	#FF6347,black	#FFA07A,black	Tfcp2l1	chr1	118627945	118685168	9270	+	NM_023755	P1125	1810030F05Rik| 4932442M07Rik| AA575098| Cp2l1| Crtr-1| D930018N21Rik| LBP-9| Tcfcp2l1	transcription factor CP2-like 1	Tfcp2l1
665	Gli2	1.17854	0.828841	0.990901	0.84079	0.701315	0.618598	0.974596	0.616705	3.8347	4.0717	3.56387	3.82152	3.42047	4.15615	3.61988	4.41525	3.26706	3.80991	3.88201	3.75838	9	18	11	19	10	13	12	14	14633					Gli2	chr1	118834061	119053619	6708	-	NM_001081125	P612		GLI-Kruppel family member GLI2	Gli2
666	Inhbb	1.37331	1.32489	0.961654	0.700247	0.0915806	0.49749	0.837311	0.0707211	3.24957	3.70722	3.65544	3.19316	3.41202	3.06647	3.73167	3.68235	4.01658	3.17258	3.35384	3.01231	9	8	12	11	17	8	8	8	16324	#FFE4c3,black	#FFE4c3,black		#E0FFFF,black	Inhbb	chr1	119415465	119422248	4255	-	NM_008381	P21414		inhibin beta-B	Inhbb
667	Ralb	1.05769	1.01821	0.927403	0.876821	0.715091	0.874033	0.360237	0.440116	8.80752	8.88843	8.83356	8.69878	8.74109	8.87102	9.05525	8.69977	8.69866	8.95691	8.63165	8.76293	399	502	518	384	471	495	345	483	64143					Ralb	chr1	119470305	119504782	2277	-	NM_022327	P15110	5730472O18Rik	v-ral simian leukemia viral oncogene B	Ralb
668	Tmem185b	1.09966	1.33782	1.16708	1.06131	0.404635	0.212213	0.321276	0.512871	7.10557	7.24262	7.52546	7.32847	7.2366	6.96144	7.2452	7.24003	7.34076	7.68917	7.21877	7.43041	140	133	147	139	183	205	129	191	226351		#FFE4c3,black			Tmem185b	chr1	119526154	119528983	2830	+	NM_146103	P965	2500001K11Rik	transmembrane protein 185B	Tmem185b
669	3830432H09Rik	0.681028	0.677966	1.31695	1.93377	0.421434	0.417751	0.697598	0.419553	0.560841	0.00662719	0.000124911	0.958043	0.00876531	0.959149	0.00326901	0.00997757	0	0.000249811	0.0173873	1.52267	0	1	0	0	0	0	0	2	320069	#E0FFFF,black	#E0FFFF,black	#FFE4c3,black	#FFA07A,black	3830432H09Rik	chr1	119529480	119536165	2414	-	NR_126486			RIKEN cDNA 3830432H09 gene	3830432H09Rik
670	Epb4.1l5	1.70906	1.09464	1.33828	0.783051	0.0738939	0.646871	0.256273	0.22751	4.91197	5.68518	5.04242	5.33236	4.6876	5.1061	5.55744	5.80252	4.89931	5.17262	5.14912	5.49492	23	36	45	51	33	35	30	49		#FFA07A,black		#FFE4c3,black	#E0FFFF,black	Epb4.1l5	chr1	119545033	119649000	7746	-	NM_145506	P12536
671	Ptpn4	0.56564	0.574137	0.71748	1.26844	0.149181	0.0977321	0.0515909	0.512099	5.52072	4.69868	4.72019	5.04174	5.5802	5.45869	4.12738	5.10684	5.03017	4.32486	5.1424	4.93351	44	46	16	31	36	19	30	33	19258	#B0E0E6,black	#B0E0E6,black	#E0FFFF,black	#FFE4c3,black	Ptpn4	chr1	119658093	119837071	4706	-	NM_019933	P19629	hPTP-MEG| Ptn4| PTPMEG| TEP| TEP/mPTPMEG	protein tyrosine phosphatase, non-receptor type 4	Ptpn4
672	Tmem177	0.800622	1.05049	1.01861	1.27228	0.415911	0.618012	0.674308	0.374287	6.61201	6.29121	6.68307	6.63862	6.55584	6.66608	5.89526	6.60156	6.78573	6.57255	6.63682	6.64042	87	108	57	89	124	94	86	110	66343				#FFE4c3,black	Tmem177	chr1	119907899	119913168	3292	-	NM_175106	P18598	2300008B03Rik	transmembrane protein 177	Tmem177
673	Cfap221	0.991508	0.656152	0.658784	0.664426	0.987445	0.422692	0.425661	0.422214	0.607981	0.595677	8.38759e-05	0.0058581	1.03439	0	1.01272	0.00670543	0	0.000167747	0.0116925	0	1	0	1	0	0	0	0	0	226356		#B0E0E6,black	#B0E0E6,black	#B0E0E6,black	Cfap221	chr1	119923519	119995210	2511	-	NM_001115074	P11725	Gm101| Pcdp1	cilia and flagella associated protein 221	Cfap221
674	Sctr	0.370154	0.142488	0.20686	0.558849	0.0866035	0.0420431	0.0528576	0.236223	2.81172	1.37791	0.00062559	0.538444	3.05246	2.52259	1.0261	1.66053	0	0.00125091	0.0855625	0.882611	7	5	1	2	0	0	0	1	319229	#87CEEB,black	#00BFFF,black	#00BFFF,black	#B0E0E6,black	Sctr	chr1	120006980	120063532	1922	+	NM_001012322	P3876	6530402O03Rik	secretin receptor	Sctr
675	Tmem37	0.491903	1.03285	0.965372	1.96253	0.345849	0.942551	0.940506	0.0706494	4.95543	3.93188	5.00206	4.90459	5.44321	4.21297	4.20769	3.59057	4.95575	5.04692	4.77429	5.02409	40	19	17	10	34	32	23	35	170706	#87CEEB,black			#FFA07A,black	Tmem37	chr1	120067377	120073780	1017	-	NM_019432	P6492	AI173373| AW540203| Pr| Pr1	transmembrane protein 37	Tmem37
676	Dbi	0.891568	0.890958	0.726492	0.814848	0.228198	0.235029	0.0433647	0.0187244	12.1768	12.0112	12.0102	11.7158	12.2593	12.0893	12.0478	11.9737	12.0538	11.9653	11.7136	11.718	4582	4681	4129	3723	4829	3990	2929	3753	13167			#E0FFFF,black		Dbi	chr1	120113280	120121096	745	-	NM_007830	P11107	ACBD1| Acbp| endozepine| EP	diazepam binding inhibitor	Dbi
677	3110009E18Rik	0.704186	1.25104	1.08617	1.54245	0.127455	0.240874	0.786451	0.296404	4.28574	3.77977	4.60887	4.40499	4.41297	4.1462	3.62364	3.92064	4.7422	4.46196	4.0049	4.71788	19	18	11	13	29	21	13	28	73103	#E0FFFF,black	#FFE4c3,black		#FFA07A,black	3110009E18Rik	chr1	120121187	120188189	496	+	NM_028439	P22310		RIKEN cDNA 3110009E18 gene	3110009E18Rik
678	Steap3	0.696181	0.90809	1.02826	1.47701	0.0234958	0.017214	0.461833	0.0266094	7.38658	6.86412	7.24749	7.42679	7.39988	7.37316	6.76439	6.95739	7.23477	7.26009	7.38422	7.46814	157	177	105	114	170	152	145	196	68428	#E0FFFF,black			#FFE4c3,black	Steap3	chr1	120226416	120271082	3177	-	NM_133186	P18105	1010001D01Rik| pHyde| Tsap6	STEAP family member 3	Steap3
679	C1ql2	0.781016	0.51003	0.513081	0.656941	0.732021	0.420233	0.422645	0.425448	0.971472	0.614895	0.000125057	0.00873003	0.00877555	1.54378	0.00327284	1.04308	0	0.000250104	0.0174075	0	0	2	0	1	0	0	0	0	226359	#E0FFFF,black	#B0E0E6,black	#B0E0E6,black	#B0E0E6,black	C1ql2	chr1	120340582	120343174	2000	+	NM_207233	P15801	BC040774| CTRP10	complement component 1, q subcomponent-like 2	C1ql2
680	Marco	0.938116	0.724556	1.19305	1.27175	0.95386	0.697104	0.750248	0.781116	2.93377	2.84161	2.46894	3.18842	3.53373	1.88781	3.72691	0.131775	3.01189	1.58808	3.32572	3.03668	10	3	12	0	8	2	8	8	17167		#E0FFFF,black		#FFE4c3,black	Marco	chr1	120474538	120505084	1985	-	NM_010766	P2607	AI323439| Ly112| Scara2	macrophage receptor with collagenous structure	Marco
681	En1	1	1	1	1	1	1	1	1	0	0	0	0	0	0	0	0	0	0	0	0	0	0	0	0	0	0	0	0	13798					En1	chr1	120602487	120607991	2554	+	NM_010133	P24148	En-1| Mo-en.1	engrailed 1	En1
682	Celrr	1	1	1	1	1	1	1	1	0	0	0	0	0	0	0	0	0	0	0	0	0	0	0	0	0	0	0	0	98452					Celrr	chr1	121087405	121120975	1580	+	NR_038008		AI848258| B230209K01Rik| Celr| Gm818	cerebellum expressed regulatory RNA	Celrr
683	Insig2	0.851782	1.07258	0.911664	1.0703	0.229046	0.0782001	0.580104	0.743197	8.09278	7.86134	8.19386	7.95936	8.07415	8.11117	7.70849	7.99953	8.17033	8.21702	7.72926	8.15775	251	296	203	236	326	296	184	317	72999					Insig2	chr1	121304353	121332589	2886	-	NM_001271531	P25127	2900053I11Rik| C730043J18Rik| Insig-2	insulin induced gene 2	Insig2
684	Ccdc93	0.892647	1.11446	1.06661	1.19488	0.512133	0.0613564	0.555399	0.392128	6.1608	5.99696	6.31714	6.25383	6.11897	6.20145	5.76461	6.19702	6.32775	6.30645	6.12593	6.37131	64	78	52	67	90	78	60	91	70829					Ccdc93	chr1	121431067	121506460	7304	+	NM_029955	P19245	4633402D15Rik| 9230102M16Rik	coiled-coil domain containing 93	Ccdc93
685	Htr5b	0.492462	0.490241	0.761771	1.54686	0.424363	0.422682	0.720031	0.425875	1.02856	0.0066463	0.000125272	0.635991	1.62292	0	0.00327844	0.0100063	0	0.000250532	1.07588	0	2	0	0	0	0	0	1	0	15564	#87CEEB,black	#87CEEB,black	#E0FFFF,black	#FFA07A,black	Htr5b	chr1	121509773	121528465	2004	-	NM_010483	P18705	5-Ht5b	5-hydroxytryptamine (serotonin) receptor 5B	Htr5b
686	Ddx18	1.18339	1.34838	1.21084	1.0232	0.448643	0.0446294	0.115634	0.906246	6.07305	6.31597	6.50427	6.34906	6.12003	6.02449	6.05853	6.53435	6.57587	6.42894	6.26138	6.43171	64	69	64	85	107	85	66	95	66942		#FFE4c3,black			Ddx18	chr1	121553835	121567980	2249	-	NM_025860	P18490	2310005B10Rik	DEAD (Asp-Glu-Ala-Asp) box polypeptide 18	Ddx18
687	Dpp10	0.508049	0.644898	0.48641	0.957407	0.103923	0.0146957	0.0729513	0.930724	1.58345	0.606488	0.950591	0.543692	1.63567	1.52926	1.01936	0.0258407	0.897846	1.00148	0.0448945	0.913637	2	2	1	0	1	1	0	1	269109	#B0E0E6,black	#B0E0E6,black	#87CEEB,black		Dpp10	chr1	123332138	124045559	4630	-	NM_199021	P4176	6430601K09Rik| DPP X| Dprp3	dipeptidylpeptidase 10	Dpp10
688	Actr3	1.25426	1.10514	0.996169	0.794229	0.0583696	0.104245	0.930988	0.0428892	8.70422	9.03106	8.84845	8.69869	8.75545	8.65111	9.09093	8.96859	8.85807	8.83877	8.72033	8.67671	403	431	531	463	526	456	367	455	74117	#FFE4c3,black			#E0FFFF,black	Actr3	chr1	125392905	125435727	2629	-	NM_001205385	P12432	1200003A09Rik| Arp3	ARP3 actin-related protein 3	Actr3
689	Slc35f5	1.24493	0.873945	0.935711	0.75162	0.597713	0.585061	0.672548	0.501924	8.46777	8.78383	8.27338	8.3719	8.28731	8.62815	8.26476	9.16476	7.98946	8.51051	8.27934	8.45888	291	424	299	531	288	363	270	391	74150				#E0FFFF,black	Slc35f5	chr1	125561016	125595684	2597	+	NM_028787	P18475	1300003P13Rik| AI646727	solute carrier family 35, member F5	Slc35f5
690	Gpr39	1.65248	0.488599	1.47532	0.892792	0.0358372	0.0552868	0.0645006	0.0402576	3.08937	3.81401	2.05609	3.6504	3.25837	2.89792	3.8365	3.79116	2.10707	2.00325	3.62486	3.6755	8	7	13	12	4	3	10	13	71111	#FFA07A,black	#87CEEB,black	#FFE4c3,black		Gpr39	chr1	125676996	125873861	2689	+	NM_027677	P24870	4933415E13Rik	G protein-coupled receptor 39	Gpr39
691	Lypd1	0.486357	0.216774	0.532467	1.09481	0.179438	0.0581473	0.219144	0.871593	2.68766	1.64774	0.48192	1.77842	2.38754	2.93596	1.02958	2.0791	0.841646	0.00159854	1.1575	2.21111	4	7	1	3	1	0	1	4	72585	#87CEEB,black	#00BFFF,black	#B0E0E6,black		Lypd1	chr1	125872042	125912214	2044	-	NM_145100	P4704	2700050C12Rik| AI853408| C530008O16Rik| Lynx2| Lypdc1	Ly6/Plaur domain containing 1	Lypd1
692	Nckap5	0.799529	0.702722	0.816406	1.02111	0.148776	0.0867355	0.252909	0.868328	6.22929	5.90652	5.72032	5.93665	6.34078	6.10847	5.84306	5.9673	5.81631	5.61748	5.78199	6.07633	75	73	55	57	63	48	47	74	210356	#E0FFFF,black	#E0FFFF,black			Nckap5	chr1	125913636	126830632	7593	-	NM_176957	P12535	8430408F21| D130011D22Rik| E030049G20Rik| Erih1| Erih2| Gm1548| Nap5	NCK-associated protein 5	Nckap5
693	Mgat5	0.920118	1.22197	0.594673	0.6463	0.921009	0.787914	0.591292	0.424829	2.35567	2.23557	2.64488	1.60584	3.06642	0.89511	1.6174	2.66693	2.1694	3.00189	1.75667	1.43738	7	1	2	5	4	7	2	2	107895			#B0E0E6,black	#B0E0E6,black	Mgat5	chr1	127204986	127482972	3104	+	NM_145128	P10640	4930471A21Rik| 5330407H02Rik| AI480971| GlcNAc-TV	mannoside acetylglucosaminyltransferase 5	Mgat5
694	Tmem163	0.927732	0.110829	0.300768	0.324197	0.771788	0.0182523	0.0258987	0.0793313	6.84262	6.7344	3.66902	5.10934	6.9966	6.67023	6.99888	6.4103	2.88717	4.17327	5.21143	4.99948	119	108	124	78	8	17	31	35	72160		#1E90FF,black	#87CEEB,black	#87CEEB,black	Tmem163	chr1	127490342	127678021	2517	-	NM_028135	P10797	2610024A01Rik| SV31	transmembrane protein 163	Tmem163
695	Acmsd	0.96641	1.05484	0.71761	0.742552	0.935957	0.906155	0.682709	0.709376	2.56314	2.51385	2.64018	2.08442	2.08767	2.92016	2.83522	2.09975	2.156	3.00205	0.174556	2.87842	3	7	6	3	4	7	0	7	266645			#E0FFFF,black	#E0FFFF,black	Acmsd	chr1	127729413	127767564	2303	+	NM_001033041	P4506		amino carboxymuconate semialdehyde decarboxylase	Acmsd
696	2900009J06Rik	0.806977	1.06343	0.879736	1.09016	0.374483	0.683424	0.780697	0.876709	4.38734	4.07794	4.47606	4.20248	4.41284	4.36139	3.73823	4.35271	4.283	4.64631	3.3926	4.71807	19	21	12	18	21	24	8	28	100502745					2900009J06Rik	chr1	127753617	127774054	464	-	NR_045298			RIKEN cDNA 2900009J06 gene	2900009J06Rik
697	Ccnt2	1.09162	1.1137	1.20229	1.10139	0.564677	0.204055	0.0810279	0.51221	8.72992	8.85639	8.88529	8.99571	8.68239	8.77594	9.01871	8.67346	8.95095	8.8165	9.05694	8.93177	383	470	505	377	561	449	464	543	72949					Ccnt2	chr1	127774164	127804837	3514	+	NM_028399	P3301	2900041I18Rik| C81304| CycT2| CycT2a| CycT2b	cyclin T2	Ccnt2
698	Map3k19	2.10085	0.681244	2.01964	0.961346	0.0702403	0.407964	0.247105	0.896407	0.55412	1.62509	0.000363863	1.56822	0.0254244	0.940179	1.60466	1.64524	0	0.000727634	1.10906	1.91599	0	1	2	2	0	0	1	3	22625	#FF6347,black	#E0FFFF,black	#FF6347,black		Map3k19	chr1	127815271	127840290	3936	-	NM_011737	P8880	Ysk4	mitogen-activated protein kinase kinase kinase 19	Map3k19
699	Rab3gap1	0.914822	1.03279	1.05575	1.15405	0.0644129	0.689591	0.214156	0.037456	9.93328	9.80484	9.97983	10.0115	9.95985	9.9062	9.78407	9.82532	10.0725	9.88077	10.0451	9.9772	930	1030	859	839	1222	940	921	1122	226407					Rab3gap1	chr1	127868773	127943876	4251	+	NM_178690	P9196	1700003B17Rik| 4732493F09Rik| AL117896| p130| Rab3gap	RAB3 GTPase activating protein subunit 1	Rab3gap1
700	Zranb3	0.879612	0.352122	0.576318	0.655196	0.100736	0.0704015	0.000901753	0.0197828	4.60895	4.42389	3.1031	3.81388	4.60777	4.61013	4.35434	4.49024	2.05667	3.70321	3.78172	3.84534	22	25	19	20	4	12	11	15	226409		#87CEEB,black	#B0E0E6,black	#B0E0E6,black	Zranb3	chr1	127954179	128103047	4304	-	NM_001285945	P1201	4933425L19Rik| AH2| AI316834| C730006D09	zinc finger, RAN-binding domain containing 3	Zranb3
701	R3hdm1	0.898551	0.96053	0.972337	1.08212	0.588351	0.544224	0.768667	0.707454	7.81078	7.65645	7.75268	7.77031	7.86473	7.75473	7.38488	7.88491	7.69292	7.81006	7.87462	7.65786	217	231	162	218	234	223	204	224	226412					R3hdm1	chr1	128103306	128237735	4812	+	NM_181750	P10804	R3hdm	R3H domain containing 1	R3hdm1
702	Ubxn4	1.02359	1.09551	1.01363	0.990273	0.562705	0.404432	0.754787	0.851357	9.02255	9.05618	9.15414	9.04207	9.00113	9.04364	9.09918	9.01185	9.26792	9.03063	9.09124	8.99118	478	566	534	477	699	521	475	566	67812					Ubxn4	chr1	128244181	128279377	4093	+	NM_026390	P8865	1300013G12Rik| mKIAA0242| Ubxd2	UBX domain protein 4	Ubxn4
703	Lct	1.56584	0.511714	0.517754	0.330656	0.502447	0.417837	0.422659	0.17313	0.966836	1.61377	0.000246388	0.0171752	0.0172521	1.53459	2.01637	1.05337	0	0.000492733	0.0341483	0	0	2	3	1	0	0	0	0	226413	#FFA07A,black	#B0E0E6,black	#B0E0E6,black	#87CEEB,black	Lct	chr1	128284764	128328318	6166	-	NM_001081078	P20346	Gm100| LAC| LPH| Lphl	lactase	Lct
704	Mcm6	1.61641	1.53755	1.75551	1.08606	0.165774	0.0354695	0.278744	0.829886	5.00193	5.69472	5.62257	5.81382	5.14452	4.8437	5.9166	5.43241	5.62775	5.61737	5.32742	6.17694	32	30	58	39	55	48	34	79	17219	#FFA07A,black	#FFA07A,black	#FFA07A,black		Mcm6	chr1	128331591	128359656	2901	-	NM_008567	P833	ASP-l1| D1Wsu22e| Mcmd6	minichromosome maintenance complex component 6	Mcm6
705	Dars	0.791913	0.952883	0.902873	1.14012	0.220472	0.0630821	0.224745	0.485594	7.51309	7.17651	7.44346	7.36569	7.51412	7.51207	6.94324	7.37725	7.42455	7.46213	7.27339	7.45243	170	195	119	153	194	175	134	194	226414	#E0FFFF,black				Dars	chr1	128363707	128417416	2509	-	NM_177445	P24733	5730439G15Rik	aspartyl-tRNA synthetase	Dars
706	Cxcr4	1.62104	1.37565	1.8874	1.16432	0.245962	0.153508	0.0668261	0.609342	6.42196	7.11887	6.88207	7.33836	6.32915	6.50915	6.7365	7.42084	6.70959	7.03612	7.14781	7.50665	74	97	103	158	118	130	123	201	12767	#FFA07A,black	#FFE4c3,black	#FFA07A,black		Cxcr4	chr1	128588199	128592299	1814	-	NM_009911	P12599	b2b220Clo| CD184| Cmkar4| LESTR| PB-CKR| PBSF/SDF-1| Sdf1r	chemokine (C-X-C motif) receptor 4	Cxcr4
707	Thsd7b	0.78035	1.50351	0.807148	1.03434	0.725754	0.560894	0.76445	0.951716	0.964302	0.606496	1.55264	0.655207	0.022725	1.52925	1.01937	0.0258551	0.897821	2.00137	1.10412	0	0	2	1	0	1	3	1	0	210417	#E0FFFF,black	#FFA07A,black			Thsd7b	chr1	129273304	130219278	6253	+	NM_172485	P7665	1700074E13Rik| B930082A18| D130067I03Rik	thrombospondin, type I, domain containing 7B	Thsd7b
708	Cd55b	1.50751	0.999003	1.00101	0.664018	0.421655	0.433904	0.700373	0.422428	0.00148159	0.593651	4.21427e-05	0.00294481	0.00296166	0	1.01134	0.00337197	0	8.42841e-05	0.00588363	0	0	0	1	0	0	0	0	0	13137	#FFA07A,black			#B0E0E6,black	Cd55b	chr1	130388528	130422999	1324	-	NM_007827	P15518	AI323748| Daf| Daf-TM| Daf2| TM-DAF	CD55 molecule, decay accelerating factor for complement B	Cd55b
709	Cd55	0.823204	1.39075	1.13528	1.3791	0.337852	0.593444	0.735928	0.494717	3.99386	3.71318	4.46972	4.17691	4.00073	3.98696	3.94187	3.44129	3.61652	5.00224	4.56395	3.64635	14	16	14	9	13	31	20	13	13136		#FFE4c3,black		#FFE4c3,black	Cd55	chr1	130439030	130462740	2526	-	NM_010016	P2737	Daf| Daf-GPI| Daf1| GPI-DAF	CD55 molecule, decay accelerating factor for complement	Cd55
710	Zp3r	0.830175	0.966467	0.587584	0.707784	0.406011	0.89614	0.221276	0.290551	1.30993	1.04142	1.26072	0.542798	1.05463	1.52677	1.0203	1.06223	1.48035	1.00155	0.0501548	0.909361	1	2	1	1	2	1	0	1	22789			#B0E0E6,black	#E0FFFF,black	Zp3r	chr1	130576706	130629606	2034	-	NM_009581	P8067	AV264399| SP56	zona pellucida 3 receptor	Zp3r
711	C4bp	1.16149	0.934006	0.803099	0.691435	0.793525	0.902935	0.80135	0.59259	1.83038	2.04637	1.73189	1.51403	2.3863	0.914183	2.34594	1.66784	1.86351	1.58704	0.104157	2.21328	4	1	4	2	3	2	0	4	12269				#E0FFFF,black	C4bp	chr1	130635921	130661618	1883	-	NM_007576	P7262	AI195242| C4bpa	complement component 4 binding protein	C4bp
712	C4bp-ps1	0.961953	0.113128	0.279991	0.291066	0.881249	0.0282474	0.0426162	0.0554072	5.00475	4.94879	1.86078	3.16821	5.2087	4.76716	4.67556	5.17842	1.70158	2.00415	3.04399	3.28257	34	28	24	33	3	3	6	10	12270		#1E90FF,black	#87CEEB,black	#87CEEB,black	C4bp-ps1	chr1	130670202	130681571	754	-	NR_028304		C4bpb	complement component 4 binding protein, pseudogene 1	C4bp-ps1
713	Pfkfb2	1.06229	0.915185	1.20192	1.13144	0.876285	0.187021	0.0478793	0.729266	8.13447	8.22165	8.00661	8.39981	8.19505	8.07124	7.64362	8.63322	8.01048	8.00273	8.41914	8.38023	273	288	194	367	292	255	298	370	18640					Pfkfb2	chr1	130689043	130729253	10690	-	NR_027859		4930568D07Rik	6-phosphofructo-2-kinase/fructose-2,6-biphosphatase 2	Pfkfb2
714	Yod1	1.25816	1.01091	0.8685	0.690294	0.0905474	0.973906	0.259986	0.00119137	5.02249	5.35381	5.03815	4.81909	5.13812	4.89678	5.35557	5.35204	4.56321	5.39486	4.84114	4.7967	32	31	39	37	26	41	24	30	226418	#FFE4c3,black			#E0FFFF,black	Yod1	chr1	130717327	130722057	3827	+	NM_178691	P22022	6330564D18Rik| 9930028C20Rik| Hshin7	YOD1 deubiquitinase	Yod1
715	AA986860	0.794551	0.596796	0.550026	0.692247	0.485556	0.352715	0.443502	0.621665	3.09532	2.76353	2.35063	2.23289	3.39338	2.71919	2.61591	2.89744	2.84697	1.58786	0.196665	3.04534	9	6	5	6	7	2	0	8	212439	#E0FFFF,black	#B0E0E6,black	#B0E0E6,black	#E0FFFF,black	AA986860	chr1	130731976	130744622	2909	+	NM_177604	P24924	E030025M07| Sarg	expressed sequence AA986860	AA986860
716	Fcamr	0.658255	0.657254	0.658578	1.00049	0.423798	0.422671	0.424164	0.843504	0.60552	0.00223866	4.21517e-05	0.00294544	1.03073	0	0.00110374	0.00337269	0	8.43021e-05	0.00588488	0	1	0	0	0	0	0	0	0	64435	#B0E0E6,black	#B0E0E6,black	#B0E0E6,black		Fcamr	chr1	130800902	130814740	1969	+	NM_144960	P24152		Fc receptor, IgA, IgM, high affinity	Fcamr
717	Pigr	0.975743	0.757157	0.330398	0.338612	0.964194	0.663297	0.290385	0.0836907	3.55226	3.51683	3.15092	1.95454	2.68186	4.0913	3.7293	3.26759	3.42649	2.81	1.26365	2.41976	5	17	12	8	11	6	1	5	18703		#E0FFFF,black	#87CEEB,black	#87CEEB,black	Pigr	chr1	130826684	130852249	3849	+	NM_011082	P1577		polymeric immunoglobulin receptor	Pigr
718	Fcmr	0.875483	0.845634	0.865231	0.988291	0.755214	0.817009	0.755268	0.976093	1.56513	1.37328	1.32324	1.35629	1.06389	1.93642	1.02377	1.65442	0	2.00164	1.70619	0.893394	1	3	1	2	0	3	2	1	69169					Fcmr	chr1	130865777	130880790	1491	+	NM_026976	P19735	1810037B05Rik| Faim3| FcmuR| Toso	Fc fragment of IgM receptor	Fcmr
719	Il24	1	1	1	1	1	1	1	1	0	0	0	0	0	0	0	0	0	0	0	0	0	0	0	0	0	0	0	0	93672					Il24	chr1	130882074	130887411	1116	-	NM_053095	P18139	FISP| Mda-7| Mda7| St16	interleukin 24	Il24
720	Il20	1	1	1	1	1	1	1	1	0	0	0	0	0	0	0	0	0	0	0	0	0	0	0	0	0	0	0	0	58181					Il20	chr1	130907192	130911296	824	-	NM_021380	P608	Zcyto10	interleukin 20	Il20
721	Il19	1.52822	1.49475	2.00492	1.31193	0.423412	0.425788	0.0104972	0.470002	0.00583264	0.617689	0.585733	1.00938	0.0116418	0	0.00434382	1.04671	0	1.00116	1.08213	0.932757	0	0	0	1	0	1	1	1	329244	#FFA07A,black	#FFE4c3,black	#FF6347,black	#FFE4c3,black	Il19	chr1	130932656	130939241	1023	-	NM_001009940	P21422		interleukin 19	Il19
722	Il10	1.52342	0.999002	1.00102	0.657086	0.422843	0.433904	0.700373	0.423592	0.00148198	0.608792	4.21537e-05	0.00294558	0.00296243	0	0.00110379	1.03506	0	8.43061e-05	0.00588515	0	0	0	0	1	0	0	0	0	16153	#FFA07A,black			#B0E0E6,black	Il10	chr1	131019845	131024970	1306	+	NM_010548	P6921	CSIF| Il-10	interleukin 10	Il10
723	Mapkapk2	0.956189	0.987975	0.778117	0.81377	0.772533	0.679504	0.0838895	0.353123	11.5888	11.5242	11.5714	11.2269	11.572	11.6054	11.3097	11.7109	11.5384	11.6036	11.0956	11.3472	2845	3347	2475	3103	3378	3105	1908	2902	17164			#E0FFFF,black		Mapkapk2	chr1	131053704	131097543	2567	-	NM_008551	P17171	AA960234| MAPKAP-K2| MK-2| MK2| Rps6kc1	MAP kinase-activated protein kinase 2	Mapkapk2
724	Dyrk3	0.991093	0.981676	1.01948	1.02864	0.986845	0.972812	0.972637	0.959321	0.612415	0.599507	0.585734	0.640244	1.04099	0	1.01519	0.0132592	0	1.00116	1.08215	0	1	0	1	0	0	1	1	0	226419					Dyrk3	chr1	131128441	131138234	2072	-	NM_145508	P25921	BC006704	dual-specificity tyrosine-(Y)-phosphorylation regulated kinase 3	Dyrk3
725	Eif2d	0.914721	0.45729	0.573774	0.627267	0.681779	0.0303476	0.0223093	0.185761	6.68893	6.56033	5.56011	5.88748	6.60146	6.77139	6.2642	6.80591	5.29475	5.78415	5.95398	5.81777	90	116	74	103	44	54	53	62	16865		#87CEEB,black	#B0E0E6,black	#B0E0E6,black	Eif2d	chr1	131153207	131173471	2290	+	NM_010709	P3369	D1Ertd5e| Lgtn	eukaryotic translation initiation factor 2D	Eif2d
726	Rassf5	1.29939	0.86355	1.33331	1.0261	0.52743	0.630701	0.205136	0.935109	5.10942	5.48725	4.89777	5.52442	4.85518	5.32549	5.84026	5.01887	4.55793	5.17262	5.43613	5.60763	26	42	55	29	26	35	37	53	54354	#FFE4c3,black		#FFE4c3,black		Rassf5	chr1	131176410	131245178	3405	-	NM_018750	P14762	1300019G20Rik| Maxp1| Nore1| Nore1A| Nore1B| Rapl	Ras association (RalGDS/AF-6) domain family member 5	Rassf5
727	Ikbke	0.990984	0.886	1.35296	1.36527	0.974482	0.63635	0.363971	0.418252	3.07403	3.06096	2.8994	3.51015	2.89935	3.22982	3.35285	2.69464	3.15557	2.58772	3.17493	3.78197	6	9	9	5	9	5	7	14	56489			#FFE4c3,black	#FFE4c3,black	Ikbke	chr1	131254602	131279563	3203	-	NM_019777	P25173	AW558201| IKK-i| IKKepsilon| Ikki	inhibitor of kappaB kinase epsilon	Ikbke
728	Srgap2	1.12457	1.2245	1.2002	1.06726	0.308319	0.265003	0.249266	0.48333	7.42357	7.59294	7.71576	7.68685	7.28786	7.54761	7.56713	7.61831	7.84602	7.57257	7.78709	7.57913	145	200	184	181	260	189	192	212	14270					Srgap2	chr1	131285251	131527361	8040	-	NM_001081011	P25530	9930124L22Rik| AI448945| FBP2| Fnbp2| srGAP3	SLIT-ROBO Rho GTPase activating protein 2	Srgap2
729	Fam72a	0.871555	0.987573	1.37878	1.58197	0.880891	0.987084	0.755224	0.660105	2.41677	2.21843	2.39873	2.88016	1.10394	3.09255	2.8353	1.11824	1.82227	2.80949	3.59019	1.42277	1	8	6	1	3	6	10	2	108900			#FFE4c3,black	#FFA07A,black	Fam72a	chr1	131527989	131539872	2105	+	NM_175382	P15116	2700049P18Rik| P17	family with sequence similarity 72, member A	Fam72a
730	Avpr1b	0.492462	0.71117	0.493178	1.00145	0.424361	0.654977	0.42491	0.843248	1.02855	0.00663731	0.536819	0.00873314	1.62291	0	0.00327401	0.00999279	0.927038	0.000250193	0.0174137	0	2	0	0	0	1	0	0	0	26361	#87CEEB,black	#E0FFFF,black	#87CEEB,black		Avpr1b	chr1	131599114	131612000	4148	+	NM_011924	P5538	AVPR3| V3/V1b| VIBR| VPR3	arginine vasopressin receptor 1B	Avpr1b
731	Ctse	2.01203	1.44636	1.00301	0.498507	0.421171	0.425124	0.700209	0.422322	0.00439418	1.01304	0.536825	0.00872949	0.00877501	0	1.59902	0.00998861	0.927046	0.000250088	0.0174065	0	0	0	2	0	1	0	0	0	13034	#FF6347,black	#FFE4c3,black		#87CEEB,black	Ctse	chr1	131638314	131675507	2120	+	NM_007799	P15906	A430072O03Rik| C920004C08Rik| CatE| CE	cathepsin E	Ctse
732	Rab7b	1.05009	2.31042	1.15141	1.09649	0.783757	0.00675013	0.529143	0.709209	5.61419	5.6847	6.82235	5.8176	5.71387	5.50711	5.86891	5.47348	6.87218	6.77074	5.5613	6.03516	48	48	56	40	131	108	40	72	226421		#FF6347,black			Rab7b	chr1	131688695	131713464	2523	+	NM_145509	P19862	5430435G22Rik	RAB7B, member RAS oncogene family	Rab7b
733	Slc26a9	0.845428	0.615682	0.644427	0.76225	0.851356	0.598108	0.62898	0.722672	1.28564	1.04339	0.585898	0.651729	0.0200168	1.94929	0.00747887	1.64013	0	1.0014	1.09903	0	0	3	0	2	0	1	1	0	320718		#B0E0E6,black	#B0E0E6,black	#E0FFFF,black	Slc26a9	chr1	131744022	131770405	3640	+	NM_177243	P13886	E030002L01Rik	solute carrier family 26, member 9	Slc26a9
734	Pm20d1	0.405347	0.175805	0.128146	0.316138	0.117496	0.0670287	0.0582665	0.0248689	4.95931	3.65654	2.45136	1.99516	4.60103	5.24607	3.4944	3.80227	2.79252	2.00368	1.86171	2.11731	22	39	10	12	7	3	2	4	212933	#87CEEB,black	#00BFFF,black	#00BFFF,black	#87CEEB,black	Pm20d1	chr1	131797395	131818115	3540	+	NM_178079	P16669	4732466D17Rik| AI098026	peptidase M20 domain containing 1	Pm20d1
735	Slc41a1	0.659782	0.518307	0.533276	0.808261	0.0143356	0.00179598	0.00338953	0.117551	8.62183	8.02189	7.67371	7.71478	8.63483	8.60871	8.10716	7.93126	7.62177	7.72384	7.78267	7.64355	371	418	268	225	223	210	191	222	98396	#B0E0E6,black	#B0E0E6,black	#B0E0E6,black		Slc41a1	chr1	131828012	131848864	4661	+	NM_173865	P1874	AI573938| B230315F01Rik	solute carrier family 41, member 1	Slc41a1
736	Rab29	0.963313	0.841717	0.789691	0.819766	0.806573	0.301666	0.205491	0.149303	6.28765	6.23373	6.03906	5.94701	6.1185	6.43903	6.12288	6.33666	5.98608	6.09016	5.89857	5.99387	64	92	67	74	71	67	51	70	226422			#E0FFFF,black		Rab29	chr1	131867277	131872889	1191	+	NM_144875	P14152	Rab7l1	RAB29, member RAS oncogene family	Rab29
737	Nucks1	1.07209	1.2058	1.03715	0.967414	0.655545	0.216488	0.210907	0.823188	10.6965	10.7969	10.9665	10.7491	10.6672	10.7253	10.971	10.599	11.0964	10.8237	10.7542	10.744	1519	1818	1957	1435	2486	1808	1506	1910	98415					Nucks1	chr1	131910458	131936321	6243	+	NM_001145804	P21937	2700010L10Rik| 8430423A01Rik| AI647518| C78391| Nucks	nuclear casein kinase and cyclin-dependent kinase substrate 1	Nucks1
738	Slc45a3	1.04634	1.04926	1.07323	1.0257	0.881292	0.431349	0.403364	0.932612	6.82453	6.88987	6.8939	6.92648	6.79745	6.8511	7.22481	6.45289	6.82803	6.95689	7.014	6.83331	103	123	145	80	128	123	112	126	212980					Slc45a3	chr1	131962915	131982972	3486	+	NM_001177628	P9322	2210413P12Rik| AU023994| AU043764| IPCA-6| Pcanap6| PRST	solute carrier family 45, member 3	Slc45a3
739	Elk4	1.56245	0.966922	0.838263	0.536506	0.502389	0.922076	0.745854	0.418174	3.5366	4.18041	3.48807	3.28208	3.89359	3.06117	4.67169	3.4297	3.63487	3.32463	2.55295	3.76413	13	8	24	9	13	9	4	14	13714	#FFA07A,black			#B0E0E6,black	Elk4	chr1	132007605	132025684	3671	+	NM_007923	P16663	2310011G17Rik| A130026I01Rik| BB162516| SAP-1| Sap1	ELK4, member of ETS oncogene family	Elk4
740	Mfsd4	2.01106	1.60714	1.51923	0.755437	0.307427	0.355528	0.446675	0.645669	3.57052	4.57847	4.25501	4.17386	3.4286	3.69972	5.02983	3.91801	3.71649	4.64626	3.53329	4.61591	9	13	31	13	14	24	9	26		#FF6347,black	#FFA07A,black	#FFA07A,black	#E0FFFF,black	Mfsd4	chr1	132026621	132068062	4853	-	NM_172510	P25899
741	Cdk18	0.815562	1.47874	1.33855	1.64127	0.204306	0.366998	0.0332263	0.0454939	5.12124	4.8271	5.68561	5.54191	5.09789	5.14421	4.99076	4.64247	6.04148	5.21215	5.47436	5.60644	31	37	30	22	73	36	38	53	18557		#FFE4c3,black	#FFE4c3,black	#FFA07A,black	Cdk18	chr1	132113547	132139685	3046	-	NM_008795	P16300	AA682070| Ctk18| Pctk3	cyclin-dependent kinase 18	Cdk18
742	Lemd1	1	1	1	1	1	1	1	1	0	0	0	0	0	0	0	0	0	0	0	0	0	0	0	0	0	0	0	0	213409					Lemd1	chr1	132191436	132257382	983	+	NM_001033250	P14767	4930540I23Rik| 6430514M23Rik| AI428128| LEMP-1	LEM domain containing 1	Lemd1
743	Klhdc8a	0.893648	1.51225	0.979817	1.09642	0.686453	0.0946937	0.884224	0.730923	7.02856	6.86634	7.62526	6.99914	6.87939	7.16374	7.16491	6.4894	7.75184	7.48648	7.10294	6.88729	109	153	139	82	243	178	119	131	213417		#FFA07A,black			Klhdc8a	chr1	132298626	132307357	4269	+	NM_144810	P14431	A630065K24Rik	kelch domain containing 8A	Klhdc8a
744	Nuak2	1.11472	1.21417	1.1221	1.00662	0.830662	0.729067	0.77917	0.985305	3.82597	3.98266	4.10594	3.99217	4.25693	3.20863	3.49643	4.34567	3.51109	4.5259	3.77681	4.17952	17	9	10	18	12	22	11	19	74137					Nuak2	chr1	132316125	132333488	3132	+	NM_028778	P15199	1200013B22Rik| mKIAA0537| Omphk2| Snark	NUAK family, SNF1-like kinase, 2	Nuak2
745	Tmcc2	1.20868	1.08186	1.10555	0.914675	0.191434	0.294132	0.264001	0.442206	7.28781	7.56125	7.40133	7.43258	7.35445	7.21794	7.67197	7.44131	7.3556	7.44565	7.36611	7.49612	152	159	198	160	185	173	143	200	68875					Tmcc2	chr1	132356315	132391281	3410	-	NM_178874	P5235	1110063G11Rik	transmembrane and coiled-coil domains 2	Tmcc2
746	Dstyk	1.11911	1.22108	1.24435	1.11191	0.364008	0.183094	0.104736	0.154748	8.18712	8.34948	8.47527	8.50252	8.05779	8.3058	8.41944	8.27594	8.55514	8.39073	8.49499	8.51	248	339	333	286	426	334	314	405	213452					Dstyk	chr1	132417453	132466959	6385	+	NM_172516	P25969	A930019K20Rik| C430014H23Rik| C820013G01| Ripk5	dual serine/threonine and tyrosine protein kinase	Dstyk
747	Rbbp5	0.878366	0.896666	0.843951	0.96082	0.114274	0.234542	0.113476	0.590964	7.04645	6.85935	6.8891	6.80169	7.0956	6.99558	6.90594	6.8112	6.80509	6.96848	6.72083	6.87825	127	136	116	103	126	124	91	130	213464					Rbbp5	chr1	132477367	132505665	3632	+	NM_172517	P8133	4933411J24Rik| C330016J05	retinoblastoma binding protein 5	Rbbp5
748	Tmem81	1.76913	1.00818	1.97731	1.11767	0.136758	0.982458	0.399267	0.837924	2.88107	3.70411	2.89283	3.86461	2.43094	3.22365	3.83736	3.55729	3.14441	2.58791	4.3956	3.01539	4	9	13	10	9	5	18	8	74626	#FFA07A,black		#FFA07A,black		Tmem81	chr1	132506230	132508639	1742	+	NM_029025	P16107	4930429O20Rik| AI465369	transmembrane protein 81	Tmem81
749	Cntn2	0.422362	0.7883	0.757458	1.79339	0.104681	0.408282	0.438139	0.155429	7.96313	6.71968	7.61995	7.56237	7.63563	8.22987	6.69521	6.74375	7.58533	7.65375	7.82312	7.24386	185	321	100	98	217	200	197	168	21367	#87CEEB,black	#E0FFFF,black	#E0FFFF,black	#FFA07A,black	Cntn2	chr1	132509425	132542940	9535	-	NM_177129	P23251	D130012K04Rik| TAG-1| Tax	contactin 2	Cntn2
750	Nfasc	0.708817	0.272194	0.496095	0.699891	0.399684	0.122991	0.229007	0.190541	4.3694	3.87289	2.49211	3.35809	4.71857	3.90779	3.83951	3.9055	2.08317	2.81037	3.64201	3.00425	24	15	13	13	4	6	10	8	269116	#E0FFFF,black	#87CEEB,black	#87CEEB,black	#E0FFFF,black	Nfasc	chr1	132564690	132741797	10379	-	NM_001160318	P21244	AA387016| D430023G06Rik| mKIAA0756| NF	neurofascin	Nfasc
751	Gm10538	1.5081	1.49761	1.00202	0.664426	0.420673	0.424228	0.700291	0.422214	0.0029471	0.595676	0.585607	0.00585617	0.00588819	0	1.01271	0.00670323	0	1.00097	0.0116887	0	0	0	1	0	0	1	0	0	100038653	#FFA07A,black	#FFE4c3,black		#B0E0E6,black	Gm10538	chr1	132729353	132732826	1879	+	NR_045892		ENSMUSG00000073566	predicted gene 10538	Gm10538
752	Lrrn2	0.961506	0.631211	0.970668	1.00953	0.861791	0.146554	0.887967	0.955636	4.73692	4.68029	4.07312	4.69397	4.48698	4.94989	4.84044	4.50012	4.05573	4.09029	4.82517	4.54963	20	32	27	20	18	16	24	25	16980		#B0E0E6,black			Lrrn2	chr1	132880355	132940005	3346	+	NM_010732	P12476	5730406J09Rik| NLRR-2	leucine rich repeat protein 2, neuronal	Lrrn2
753	Mdm4	0.884749	0.843152	0.934961	1.05675	0.181551	0.319959	0.0554559	0.47055	8.90292	8.72626	8.65678	8.8059	8.92026	8.88537	8.63207	8.81468	8.8472	8.43736	8.82195	8.78966	452	507	386	416	522	345	394	492	17248					Mdm4	chr1	132986105	133030587	7322	-	NM_001302802	P22741	4933417N07Rik| AA414968| AL023055| AU018793| AU021806| C85810| Mdmx	transformed mouse 3T3 cell double minute 4	Mdm4
754	Pik3c2b	0.893891	0.639212	0.81749	0.91453	0.543604	0.0408336	0.105488	0.625111	6.33691	6.17508	5.69128	6.04618	6.24444	6.42381	6.37442	5.94372	5.59205	5.78412	6.0767	6.01501	70	91	80	56	54	54	58	71	240752		#B0E0E6,black			Pik3c2b	chr1	133046012	133108688	7929	+	NM_001099276	P11573	C330011J12Rik| Gm199| PI3K-C2beta| PI3KC2beta	phosphoinositide-3-kinase, class 2, beta polypeptide	Pik3c2b
755	Ppp1r15b	1.33021	1.07773	1.27813	0.960847	0.0159614	0.644788	0.036595	0.277608	8.41738	8.82903	8.52538	8.77141	8.47679	8.35542	8.83333	8.82472	8.32708	8.69968	8.73132	8.81041	332	351	444	419	364	414	370	499	108954	#FFE4c3,black		#FFE4c3,black		Ppp1r15b	chr1	133131166	133139800	5588	+	NM_133819	P2125	1810033K10Rik| AI606441| C530022L24Rik| CReP	protein phosphatase 1, regulatory (inhibitor) subunit 15b	Ppp1r15b
756	Plekha6	0.673918	0.504133	0.543679	0.806743	0.0968141	0.0326787	0.0403548	0.18012	8.57901	8.00965	7.59088	7.69983	8.44027	8.70557	7.87509	8.13273	7.60893	7.5726	7.75988	7.63718	324	447	228	259	221	189	188	221	240753	#E0FFFF,black	#B0E0E6,black	#B0E0E6,black		Plekha6	chr1	133246097	133303435	7600	+	NM_182930	P5014	9530028L01Rik| AU042621| Pepp3	pleckstrin homology domain containing, family A member 6	Plekha6
757	Gm19461	0.666998	0.280194	0.290383	0.435358	0.363476	0.020507	0.0206682	0.297772	5.36257	4.77833	3.52707	3.5786	5.21362	5.49757	4.03732	5.26548	3.70415	3.32517	3.40217	3.73579	34	47	15	35	14	9	8	14	100502933	#E0FFFF,black	#87CEEB,black	#87CEEB,black	#87CEEB,black	Gm19461	chr1	133249852	133269808	3112	-	NR_037984			predicted gene, 19461	Gm19461
758	Golt1a	0.741641	0.708036	0.493415	0.665302	0.693535	0.651526	0.425647	0.421814	1.03071	0.599499	0.532601	0.0115801	1.62576	0	1.01518	0.0132458	0.920552	0.000331912	0.0230681	0	2	0	1	0	1	0	0	0	68338	#E0FFFF,black	#E0FFFF,black	#87CEEB,black	#B0E0E6,black	Golt1a	chr1	133309823	133323026	1842	+	NM_026680	P9892	0610012C01Rik| Kiss1| metastatin	golgi transport 1A	Golt1a
759	Kiss1	0.61164	0.573975	0.401875	0.657044	0.340621	0.279261	0.121682	0.427274	1.32958	0.62033	0.528635	0.0143924	1.62844	0.952178	0.00539795	1.05012	0.914444	0.00041271	0.0286427	0	2	1	0	1	1	0	0	0	280287	#B0E0E6,black	#B0E0E6,black	#87CEEB,black	#B0E0E6,black	Kiss1	chr1	133327212	133329722	496	+	NM_178260	P7259	kisspeptin| metastatin	KiSS-1 metastasis-suppressor	Kiss1
760	Ren2	1	1	1	1	1	1	1	1	0	0	0	0	0	0	0	0	0	0	0	0	0	0	0	0	0	0	0	0	19702					Ren2	chr1	133350566	133359432	1178	+	NM_031193	P13393	Ren| Ren-2| Ren-B| Rn-2| Rnr	renin 2 tandem duplication of Ren1	Ren2
761	Ren1	1.67927	1.25753	1.31227	0.781452	0.594463	0.540739	0.477029	0.755323	0.619957	1.36779	0.95055	1.01202	1.05218	0	0.00850668	2.05505	0.897759	1.00148	1.10418	0.913564	1	0	0	3	1	1	1	1	19701	#FFA07A,black	#FFE4c3,black	#FFE4c3,black	#E0FFFF,black	Ren1	chr1	133350674	133360319	467	+	NM_031192	P166	D19352| Ren| Ren-1| Ren-A| Ren1c| Ren1d| Rn-1| Rnr	renin 1 structural	Ren1
762	Etnk2	1.51722	0.965771	0.498107	0.328302	0.340826	0.936563	0.343597	0.0505339	2.77863	3.38005	2.72838	1.77315	2.09679	3.23976	3.19837	3.54139	2.6422	2.8097	1.22868	2.16751	3	9	8	10	6	6	1	4	214253	#FFA07A,black		#87CEEB,black	#87CEEB,black	Etnk2	chr1	133363572	133380319	2280	+	NM_175443	P4910	4933417N20Rik| AI197444| EKI 2| Eki2| Tuc1	ethanolamine kinase 2	Etnk2
763	Sox13	1.64877	1.18788	1.21932	0.73953	0.081921	0.412936	0.427166	0.117776	5.69534	6.41673	5.94373	5.98141	5.92968	5.41541	6.49354	6.33561	5.88225	6.00269	5.81256	6.13256	56	45	87	74	66	63	48	77	20668	#FFA07A,black			#E0FFFF,black	Sox13	chr1	133382300	133424212	3531	-	NM_011439	P2665	AA407916| AW259412| AW540933| Sox-13	SRY (sex determining region Y)-box 13	Sox13
764	Snrpe	1.10456	1.02073	1.03186	0.934177	0.433574	0.25846	0.0475856	0.569355	8.45508	8.59856	8.48468	8.50033	8.45912	8.45103	8.73259	8.45078	8.50288	8.46624	8.49101	8.50958	328	375	414	323	411	352	313	405	20643					Snrpe	chr1	133603871	133610280	492	-	NM_009227	P3220	AL022645| C76690| SME	small nuclear ribonucleoprotein E	Snrpe
765	Zc3h11a	1.10427	1.08114	1.08346	0.981158	0.163581	0.502005	0.193101	0.773527	9.75555	9.89864	9.8681	9.87119	9.74117	9.76978	9.95913	9.8355	9.995	9.72894	9.92612	9.81409	799	937	970	845	1158	846	848	1002	70579					Zc3h11a	chr1	133619871	133661399	4468	-	NM_144530	P19509	1110003F06Rik| 5730454B08Rik| G630041M05Rik| mKIAA0663| Zc3hdc11a| Zc3hh11a	zinc finger CCCH type containing 11A	Zc3h11a
766	Zbed6	1.08413	1.02961	1.0443	0.96326	0.0454481	0.859986	0.535908	0.561282	9.15741	9.27395	9.19951	9.21995	9.18202	9.13237	9.26461	9.28324	9.39214	8.97714	9.29697	9.13859	542	602	599	576	762	502	548	627	667118					Zbed6	chr1	133655879	133660885	5007	-	NM_001166552	P12350	667118| Gm8466| MGR	zinc finger, BED type containing 6	Zbed6
767	Lax1	0.258962	0.318437	0.858066	3.31348	0.0375401	0.0311112	0.649939	0.14193	2.57502	0.625836	0.924104	2.35418	2.3876	2.74087	1.02962	0.0631275	0.841467	1.00226	2.70912	1.8824	4	6	1	0	1	1	5	3	240754	#87CEEB,black	#87CEEB,black		#FF6347,black	Lax1	chr1	133679029	133690108	2573	-	NM_001159649	P4995	A530029E09| E430019B13Rik	lymphocyte transmembrane adaptor 1	Lax1
768	Atp2b4	0.953844	1.09766	1.02088	1.07028	0.637834	0.26029	0.509099	0.524971	9.15281	9.08463	9.28724	9.18262	9.14706	9.15853	8.95179	9.20626	9.36738	9.20239	9.21877	9.14555	529	613	482	546	749	587	519	630	381290					Atp2b4	chr1	133702674	133753747	8292	-	NM_213616	P11553	Pmca4	ATPase, Ca++ transporting, plasma membrane 4	Atp2b4
769	Optc	0.814006	0.759171	0.605042	0.743289	0.629802	0.310898	0.351383	0.65145	5.02905	4.73216	4.63154	4.30415	5.2567	4.75862	5.16171	4.11772	4.72967	4.52626	3.40947	4.85223	35	28	34	15	29	22	8	31	269120		#E0FFFF,black	#B0E0E6,black	#E0FFFF,black	Optc	chr1	133897194	133907999	2137	-	NM_001160420	P23807		opticin	Optc
770	Prelp	0.683226	0.971027	0.644285	0.943004	0.267309	0.893907	0.189489	0.737535	7.17512	6.62555	7.1327	6.54089	7.41606	6.8857	6.3942	6.82488	7.0377	7.22183	6.53927	6.5425	159	126	81	104	148	148	80	103	116847	#E0FFFF,black		#B0E0E6,black		Prelp	chr1	133910304	133921401	3602	-	NM_054077	P5375	7330409J17Rik| SLRR2A	proline arginine-rich end leucine-rich repeat	Prelp
771	Fmod	1.69599	1.01688	1.43446	0.845792	0.282012	0.95992	0.237022	0.6498	5.81481	6.57694	5.83896	6.33531	6.02797	5.5646	6.91629	6.13239	6.15776	5.42914	6.52881	6.11178	60	50	117	64	80	42	80	76	14264	#FFA07A,black		#FFE4c3,black		Fmod	chr1	134037515	134048277	2859	+	NM_021355	P3688	AI131919| AU041740| SLRR2E	fibromodulin	Fmod
772	Btg2	1.17501	1.53753	1.49847	1.27529	0.279416	0.0827277	0.0130254	0.0922933	7.13815	7.37082	7.75876	7.72164	7.21694	7.05482	7.23575	7.49432	7.60526	7.89749	7.73341	7.70978	138	142	146	166	220	237	185	232	12227		#FFA07A,black	#FFE4c3,black	#FFE4c3,black	Btg2	chr1	134074865	134079155	3083	-	NM_007570	P18282	AA959598| APRO1| Pc3| TIS21	B cell translocation gene 2, anti-proliferative	Btg2
773	Chit1	1.00206	0.996091	2.89031	2.88438	0.724351	0.433896	0.420201	0.42062	0.00581649	0.0087797	0.000165565	1.53704	0.0116096	0	0.0043318	0.0132139	0	0.000331111	0.0230127	2.25939	0	0	0	0	0	0	0	4	71884			#FF6347,black	#FF6347,black	Chit1	chr1	134111242	134151540	2312	+	NM_027979	P24043	2300002L19Rik	chitinase 1 (chitotriosidase)	Chit1
774	Chil1	1.24915	0.760129	1.03272	0.826738	0.256921	0.600709	0.928346	0.522517	1.30883	1.62977	0.913145	1.35528	1.06167	1.51977	1.60696	1.65223	1.46761	0.000956108	1.70241	0.897224	1	2	2	2	2	0	2	1	12654		#E0FFFF,black			Chil1	chr1	134182404	134190031	1689	+	NM_007695	P18108	AW208766| Brp39| Chi3l1| Gp39	chitinase-like 1	Chil1
775	Mybph	0.613046	0.605054	0.848096	1.38341	0.278228	0.269612	0.77935	0.678381	1.31076	0.60483	0.585898	1.07306	1.04957	1.53183	1.0184	0.0227921	0	1.0014	1.68158	0	1	2	1	0	0	1	2	0	53311	#B0E0E6,black	#B0E0E6,black		#FFE4c3,black	Mybph	chr1	134193448	134201232	1829	+	NM_016749	P15401	AI385643| MyBP-H	myosin binding protein H	Mybph
776	Adora1	0.718257	0.948644	0.772809	1.07595	0.208191	0.62867	0.103275	0.718851	8.97432	8.49689	8.89826	8.60251	8.85518	9.08437	8.7397	8.20478	8.96411	8.82926	8.60632	8.59868	432	582	416	272	566	453	339	431	11539	#E0FFFF,black		#E0FFFF,black		Adora1	chr1	134199215	134235457	5198	-	NM_001291930	P12362	A1-AR| A1AR| A1R| AA1R| AI848715| BB176431| Ri	adenosine A1 receptor	Adora1
777	Myog	0.617888	0.402734	0.405933	0.656968	0.298095	0.0734208	0.0741512	0.426365	1.31227	0.617684	0.000165941	0.0115785	1.04097	1.54053	0.00434163	1.0467	0	0.000331863	0.0230647	0	1	2	0	1	0	0	0	0	17928	#B0E0E6,black	#87CEEB,black	#87CEEB,black	#B0E0E6,black	Myog	chr1	134290004	134292548	1480	+	NM_031189	P13765	bHLHc3| MYF4| myo	myogenin	Myog
778	Ppfia4	1.18624	2.59094	1.88565	1.58961	0.758109	0.0665853	0.0302369	0.317768	5.7905	6.03689	7.16398	6.70556	5.62696	5.93738	6.559	5.21053	7.38021	6.90953	6.79137	6.61433	45	65	91	33	187	119	96	108	68507		#FF6347,black	#FFA07A,black	#FFA07A,black	Ppfia4	chr1	134296783	134332928	6067	-	NM_001144855	P980	100042382| 1110008G13Rik| AI448359| AI852265| C81506| Gm3812	protein tyrosine phosphatase, receptor type, f polypeptide (PTPRF), interacting protein (liprin), alpha 4	Ppfia4
779	Tmem183a	1.07008	1.33691	1.17273	1.09593	0.596787	0.116816	0.308131	0.261081	7.92291	8.02062	8.34181	8.15278	8.07439	7.75364	8.04704	7.99372	8.40642	8.27417	8.0729	8.22846	251	231	257	235	384	308	234	333	57439		#FFE4c3,black			Tmem183a	chr1	134346097	134361999	3166	-	NM_001042485	P23417	1300007B12Rik| 1700020N19Rik| Tmem183	transmembrane protein 183A	Tmem183a
780	4933406M09Rik	2.0117	0.998017	1.00202	0.498096	0.421657	0.433901	0.700291	0.422428	0.00294744	1.01136	8.38582e-05	0.00585686	0.00588888	0	1.59787	0.00670402	0	0.000167711	0.01169	0	0	0	2	0	0	0	0	0	240755	#FF6347,black			#87CEEB,black	4933406M09Rik	chr1	134385940	134390983	1770	+	NM_173771	P26106		RIKEN cDNA 4933406M09 gene	4933406M09Rik
781	Cyb5r1	1.22659	1.92408	1.78048	1.45157	0.348666	0.00257532	0.0231294	0.122122	8.23929	8.53394	9.18346	9.07156	8.1751	8.30075	8.3029	8.73304	9.19668	9.17012	8.97722	9.16009	269	338	307	393	665	574	439	636	72017		#FFA07A,black	#FFA07A,black	#FFE4c3,black	Cyb5r1	chr1	134405990	134411738	1626	+	NM_028057	P26650	1500005G05Rik| B5R.1| C80155| Nqo3a2	cytochrome b5 reductase 1	Cyb5r1
782	Adipor1	1.03968	1.06553	1.16682	1.12228	0.676934	0.513648	0.181613	0.015318	9.04987	9.10602	9.14144	9.27245	9.16323	8.92684	9.11797	9.09397	9.11998	9.16259	9.28888	9.25583	535	522	541	505	631	571	545	680	72674					Adipor1	chr1	134415378	134433350	3448	+	NM_028320	P6466	2810031L11Rik| ACDCR1| CGI-45| Paqr1	adiponectin receptor 1	Adipor1
783	Klhl12	0.948664	0.997808	0.898042	0.946638	0.428846	0.983502	0.335844	0.639482	7.25369	7.17766	7.25052	7.09854	7.22586	7.281	7.10188	7.24966	7.11101	7.37772	6.96592	7.21999	139	166	133	140	156	165	108	165	240756					Klhl12	chr1	134455555	134490873	3196	+	NM_153128	P24280	C3ip1	kelch-like 12	Klhl12
784	Rabif	0.987283	0.963464	1.00134	1.01424	0.966191	0.905278	0.996476	0.830703	4.92124	4.90277	4.86754	4.92317	5.25976	4.47812	4.94145	4.86303	4.77238	4.95682	4.99523	4.84733	35	23	29	26	30	30	27	31	98710					Rabif	chr1	134494660	134507884	1959	+	NM_145510	P22995	AI842864| AW549708| E130318E12Rik| MSS4| RASGFR3	RAB interacting factor	Rabif
785	Mgat4e	1	1	1	1	1	1	1	1	0	0	0	0	0	0	0	0	0	0	0	0	0	0	0	0	0	0	0	0	71001					Mgat4e	chr1	134540941	134549682	1832	-	NM_001291015	P20765	4931440L10Rik	MGAT4 family, member E	Mgat4e
786	Kdm5b	1.32402	1.17327	1.4701	1.11034	0.0127356	0.0168804	0.00234056	0.0634908	7.56937	7.97429	7.79991	8.12529	7.54918	7.58928	7.93653	8.01109	7.82197	7.77751	8.1429	8.10746	174	206	238	238	256	218	246	306	75605	#FFE4c3,black		#FFE4c3,black		Kdm5b	chr1	134560178	134632878	6300	+	NM_152895	P10890	2010009J12Rik| 2210016I17Rik| AW556288| D1Ertd202e| Jarid1b| mKIAA4034| PLU-1| Plu1| PUT1| Rb-Bp2| RBBP2H1A	lysine (K)-specific demethylase 5B	Kdm5b
787	Syt2	0.991093	0.981676	1.01948	1.02864	0.986845	0.972812	0.972637	0.959321	0.612415	0.599507	0.585734	0.640244	1.04099	0	1.01519	0.0132592	0	1.00116	1.08215	0	1	0	1	0	0	1	1	0	20980					Syt2	chr1	134646681	134749417	3386	+	NM_009307	P21020	IP4BP| mKIAA4194| R74640	synaptotagmin II	Syt2
788	Ppp1r12b	0.983513	0.9796	0.786144	0.799323	0.913987	0.928391	0.268734	0.220831	7.4299	7.40592	7.40017	7.08277	7.25696	7.58432	7.29311	7.51054	7.6262	7.13201	7.22999	6.9188	142	205	152	168	223	139	130	134	329251			#E0FFFF,black	#E0FFFF,black	Ppp1r12b	chr1	134765943	134955940	6202	-	NM_001081307	P12314	1810037O03Rik| 9530009M10Rik| AI132431| Mypt2	protein phosphatase 1, regulatory (inhibitor) subunit 12B	Ppp1r12b
789	Ube2t	1.0952	0.515432	0.863395	0.788345	0.601849	0.0913465	0.656637	0.526236	3.57777	3.70897	2.62163	3.36587	3.54463	3.61017	3.49123	3.89811	2.10234	3.00267	3.74979	2.84119	10	12	10	13	4	7	11	7	67196		#B0E0E6,black		#E0FFFF,black	Ube2t	chr1	134962565	134974179	956	+	NM_001278115	P26318	2700084L22Rik| C80607	ubiquitin-conjugating enzyme E2T	Ube2t
790	Lgr6	0.611511	0.703765	0.58365	0.954439	0.185025	0.111445	0.00455695	0.900437	6.79366	6.08412	6.28683	6.01684	6.77978	6.80742	5.52976	6.4836	6.49231	6.04714	6.08096	5.94973	102	119	44	82	101	65	58	68	329252	#B0E0E6,black	#E0FFFF,black	#B0E0E6,black		Lgr6	chr1	134986353	135105276	3623	-	NM_001033409	P10625	A530037C04Rik| D830026M09	leucine-rich repeat-containing G protein-coupled receptor 6	Lgr6
791	Ptprv	1.00514	1.39901	0.494633	0.492101	0.994998	0.609767	0.428513	0.426313	1.03821	1.04561	1.52261	0.0226346	1.63568	0	0.0084945	1.64273	1.90464	1.00148	0.0449196	0	2	0	0	2	3	1	0	0	13924		#FFE4c3,black	#87CEEB,black	#87CEEB,black	Ptprv	chr1	135108498	135132575	6080	-	NM_007955	P5168	Esp| mOST-PTP| OST| OST-PTP	protein tyrosine phosphatase, receptor type, V	Ptprv
792	Ptpn7	1.04981	1.81427	1.69247	1.61216	0.934322	0.104538	0.351024	0.475578	1.98117	2.0513	2.84056	2.7403	1.67877	2.23104	2.61384	1.11656	2.65871	3.00203	3.1411	2.18341	2	4	5	1	6	7	7	4	320139		#FFA07A,black	#FFA07A,black	#FFA07A,black	Ptpn7	chr1	135132725	135145320	3264	+	NM_177081	P15079	BPTP-4| C920001D21Rik| HEPTP| LC-PTP| LPTP	protein tyrosine phosphatase, non-receptor type 7	Ptpn7
793	Arl8a	1.46605	1.43169	1.75219	1.19517	0.107382	0.312216	0.134521	0.40014	6.84111	7.39304	7.35883	7.65026	7.05219	6.59377	7.4449	7.33925	7.04358	7.61739	7.4142	7.85308	123	103	169	149	149	195	148	256	68724	#FFE4c3,black	#FFE4c3,black	#FFA07A,black		Arl8a	chr1	135146834	135156268	1702	+	NM_026823	P19483	1110033P22Rik| Arl10b| gie2	ADP-ribosylation factor-like 8A	Arl8a
794	Gpr37l1	0.608721	0.759888	0.899216	1.47722	0.131717	0.12673	0.34757	0.165973	4.11801	3.40186	3.72187	3.96475	3.99493	4.23141	3.03929	3.69138	3.62811	3.80991	3.98522	3.94399	14	19	7	11	13	13	13	16	171469	#B0E0E6,black	#E0FFFF,black		#FFE4c3,black	Gpr37l1	chr1	135160250	135167681	2253	-	NM_134438	P5457	AW047233| CAG-18| D0Kist8	G protein-coupled receptor 37-like 1	Gpr37l1
795	Elf3	0.405148	0.582509	0.405929	1.00193	0.0739638	0.234809	0.0741573	0.843122	1.31227	0.00879025	0.532621	0.0115661	1.04096	1.54054	0.00433701	0.0132298	0.920583	0.000331509	0.0230403	0	1	2	0	0	1	0	0	0	13710	#87CEEB,black	#B0E0E6,black	#87CEEB,black		Elf3	chr1	135253574	135258472	1940	-	NM_001163131	P17117	ESE-1| ESX| jen	E74-like factor 3	Elf3
796	Rnpep	0.85999	1.10252	0.882314	1.02596	0.419603	0.410353	0.179518	0.89188	7.85092	7.63331	7.99172	7.67029	7.89104	7.80965	7.38494	7.84514	7.86143	8.11121	7.75083	7.58497	221	240	162	212	263	275	187	213	215615					Rnpep	chr1	135262699	135284084	2301	-	NM_001159624	P13283		arginyl aminopeptidase (aminopeptidase B)	Rnpep
797	Timm17a	0.750502	0.791424	0.735192	0.979601	0.0388293	0.0522429	0.0286715	0.57957	10.5634	10.1494	10.226	10.1196	10.6275	10.4964	10.1919	10.1055	10.2621	10.1888	10.132	10.1071	1478	1551	1140	1019	1394	1164	978	1228	21854	#E0FFFF,black	#E0FFFF,black	#E0FFFF,black		Timm17a	chr1	135301535	135313737	917	-	NM_011590	P9744	17kDa| mTim17a	translocase of inner mitochondrial membrane 17a	Timm17a
798	Lmod1	0.719201	0.841496	0.796476	1.10744	0.0982455	0.552544	0.190121	0.491089	8.59874	8.12321	8.34977	8.27045	8.70367	8.48559	8.00183	8.23517	8.67245	7.93348	8.13388	8.39519	389	384	249	278	462	243	244	374	93689	#E0FFFF,black		#E0FFFF,black		Lmod1	chr1	135324813	135368065	3942	+	NM_053106	P15855	9530015K06Rik| SM-Lmod	leiomodin 1 (smooth muscle)	Lmod1
799	Shisa4	1.23268	2.52584	1.44679	1.17369	0.695721	0.257703	0.199024	0.740533	4.68972	4.99152	6.02648	5.22258	4.62783	4.74907	5.49381	4.21442	6.49662	5.32459	5.43747	4.96998	22	28	43	16	100	39	37	34	77552		#FF6347,black	#FFE4c3,black		Shisa4	chr1	135371456	135375063	1190	-	NM_175259	P20219	9330132O05Rik| mShisa4| Tmem58	shisa family member 4	Shisa4
800	Ipo9	1.05378	1.03704	1.09192	1.0362	0.590086	0.754198	0.410411	0.523719	7.21513	7.2907	7.26761	7.342	7.32537	7.09577	7.3302	7.2501	7.3567	7.17264	7.39429	7.28775	149	146	156	140	185	143	146	173	226432					Ipo9	chr1	135382315	135430491	6236	-	NM_153774	P10039	0710008K06Rik| AI845704| C78347| Imp9| mKIAA1192| Ranbp9	importin 9	Ipo9
801	Nav1	1.05229	1.27015	1.24017	1.17854	0.0222722	0.0664024	0.240764	0.325365	8.65587	8.7294	9.00086	8.9664	8.66727	8.64437	8.72935	8.72946	9.08136	8.9156	9.1263	8.78655	379	429	413	392	614	481	487	491	215690		#FFE4c3,black			Nav1	chr1	135434580	135585355	12767	-	NM_173437	P9002	9530089B19| 9930003A20Rik| C230080M11Rik| mKIAA1151| Pomfil3| steerin-1| Unc53h1	neuron navigator 1	Nav1
802	Csrp1	0.890375	0.993313	0.942298	1.05832	0.443598	0.961126	0.63345	0.508078	10.0827	9.91523	10.0731	9.997	10.2199	9.93113	10.0074	9.81679	10.1706	9.96851	10.039	9.95377	1114	1048	1003	834	1308	999	917	1104	13007					Csrp1	chr1	135729197	135752229	1770	+	NM_007791	P13	AA408841| AA959891| AW545626| CRP1| Csrp	cysteine and glycine-rich protein 1	Csrp1
803	Phlda3	1.11377	2.38401	1.54841	1.39024	0.677643	0.0219575	0.0605235	0.168533	8.02003	8.17549	9.27342	8.65082	8.19596	7.81963	8.41096	7.89394	9.17105	9.36901	8.5973	8.70243	273	242	331	219	653	659	337	463	27280		#FF6347,black	#FFA07A,black	#FFE4c3,black	Phlda3	chr1	135766085	135769134	1467	+	NM_013750	P15049	Tih1	pleckstrin homology like domain, family A, member 3	Phlda3
804	Tnni1	6.61007	5.15963	17.1876	2.60022	0.339323	0.0262882	1.2185e-06	0.143496	4.60468	7.32935	6.97195	8.70798	4.57937	4.62956	8.07941	5.67702	6.76553	7.15249	8.70832	8.70763	21	26	263	46	123	141	366	463	21952	#FF4500,black	#FF4500,black	#FF0000,black	#FF6347,black	Tnni1	chr1	135799421	135810989	1114	+	NM_021467	P5913	2700018B22Rik| AI747285| ssTnI	troponin I, skeletal, slow 1	Tnni1
805	Lad1	0.576668	3.01037	2.54834	4.41908	0.248975	0.0108833	0.0800833	0.0499508	5.81872	5.02453	7.40866	7.16827	6.07762	5.50296	4.50285	5.40685	7.37081	7.44553	6.90623	7.38995	62	48	21	38	186	173	104	185	16763	#B0E0E6,black	#FF6347,black	#FF6347,black	#FF4500,black	Lad1	chr1	135818598	135833341	2992	+	NM_133664	P7774		ladinin	Lad1
806	Tnnt2	0.717124	0.718484	0.642096	0.895376	0.0329014	0.0718853	0.0191409	0.0900216	16.3404	15.8607	15.8634	15.7012	16.2686	16.4087	15.8191	15.9011	15.9854	15.7301	15.7302	15.6716	73797	93482	56393	56656	73703	54250	47425	58160	21956	#E0FFFF,black	#E0FFFF,black	#B0E0E6,black		Tnnt2	chr1	135836334	135852261	1434	+	NM_011619	P21890	cTnT| Tnt	troponin T2, cardiac	Tnnt2
807	Pkp1	1.00367	0.654178	1.31674	1.31192	0.994712	0.422734	0.463768	0.470007	0.612412	0.617693	0.000166079	1.00938	1.04098	0	0.00434523	1.04672	0	0.000332138	1.08214	0.93275	1	0	0	1	0	0	1	1	18772		#B0E0E6,black	#FFE4c3,black	#FFE4c3,black	Pkp1	chr1	135871395	135919024	4486	-	NM_019645	P12703		plakophilin 1	Pkp1
808	Igfn1	1.00104	1.49761	1.54596	1.54435	0.724307	0.424229	0.424089	0.424824	0.00294868	0.00445324	0.585607	0.631452	0.00589134	0	0.00219614	0.00670681	0	1.00097	1.06918	0	0	0	0	0	0	1	1	0	226438		#FFE4c3,black	#FFA07A,black	#FFA07A,black	Igfn1	chr1	135953578	136006342	8996	-	NM_177642	P8912	9830123M21Rik	immunoglobulin-like and fibronectin type III domain containing 1	Igfn1
809	Tmem9	1.30853	0.937472	1.2618	0.964294	0.397832	0.169156	0.0341751	0.887106	6.34832	6.73626	6.25516	6.6838	6.30721	6.38828	7.02314	6.3778	6.24065	6.26953	6.63617	6.72991	73	89	126	76	85	76	86	117	66241	#FFE4c3,black		#FFE4c3,black		Tmem9	chr1	136008219	136035030	1750	+	NM_001160145	P17921	1500015G18Rik| AW545782	transmembrane protein 9	Tmem9
810	Ascl5	1	1	1	1	1	1	1	1	0	0	0	0	0	0	0	0	0	0	0	0	0	0	0	0	0	0	0	0	226439					Ascl5	chr1	136050804	136051370	567	+	NM_001270609	P1522	Ascl5-ps| bHLHa47| Gm197	achaete-scute family bHLH transcription factor 5	Ascl5
811	Cacna1s	1.66554	1.584	1.16027	0.696635	0.533153	0.341391	0.795154	0.655666	2.33317	3.06916	2.99674	2.54764	2.67074	1.89168	2.03618	3.66495	3.31524	2.58741	1.7921	3.04095	5	3	3	11	10	5	2	8	12292	#FFA07A,black	#FFA07A,black		#E0FFFF,black	Cacna1s	chr1	136052901	136119822	6389	+	NM_001081023	P1208	AW493108| Cav1.1| Cchl1a3| fmd| mdg| sj	calcium channel, voltage-dependent, L type, alpha 1S subunit	Cacna1s
812	Gm15850	1.52342	0.999002	1.00102	0.657086	0.422843	0.433904	0.700373	0.423592	0.00148198	0.608792	4.21537e-05	0.00294558	0.00296243	0	0.00110379	1.03506	0	8.43061e-05	0.00588515	0	0	0	0	1	0	0	0	0	329253	#FFA07A,black			#B0E0E6,black	Gm15850	chr1	136127719	136131183	505	-	NR_046168		6530439I21| OTTMUSG00000026868	predicted gene 15850	Gm15850
813	Kif21b	1.15174	2.1836	1.81028	1.57178	0.827528	0.504178	0.0772939	0.397639	2.46377	2.66759	3.59047	3.31998	2.67953	2.20997	1.62871	3.26528	4.32793	2.00307	3.17166	3.45446	5	4	2	8	21	3	7	11	16565		#FF6347,black	#FFA07A,black	#FFA07A,black	Kif21b	chr1	136131401	136178014	9119	+	NM_001039472	P5759	2610511N21Rik| mKIAA0449	kinesin family member 21B	Kif21b
814	5730559C18Rik	1	1	1	1	1	1	1	1	0	0	0	0	0	0	0	0	0	0	0	0	0	0	0	0	0	0	0	0	67313					5730559C18Rik	chr1	136213522	136234280	3013	-	NM_028872	P10120	1700034M08Rik| 4933426C09Rik| AI586180| D1Mgi54	RIKEN cDNA 5730559C18 gene	5730559C18Rik
815	Gpr25	1.50751	0.999003	1.00101	0.664018	0.421655	0.433904	0.700373	0.422428	0.00148159	0.593651	4.21427e-05	0.00294481	0.00296166	0	1.01134	0.00337197	0	8.42841e-05	0.00588363	0	0	0	1	0	0	0	0	0	383563	#FFA07A,black			#B0E0E6,black	Gpr25	chr1	136258914	136260873	1960	-	NM_001101516	P22896	Gm1300	G protein-coupled receptor 25	Gpr25
816	Camsap2	1.20475	1.44452	1.21783	1.01086	0.149878	0.0769754	0.122934	0.913413	7.98905	8.25778	8.51964	8.27336	7.92443	8.0509	8.34858	8.16089	8.63798	8.39073	8.18532	8.35634	226	284	317	264	451	334	253	364	67886		#FFE4c3,black			Camsap2	chr1	136268123	136346104	7823	-	NM_001081360	P22517	1600013L13Rik| 4930541M15Rik| Camsap1l1| mKIAA1078	calmodulin regulated spectrin-associated protein family, member 2	Camsap2
817	9230116N13Rik	1.02313	1.54207	0.577589	0.564531	0.946821	0.397932	0.284124	0.212755	1.33185	1.36484	1.95672	0.539969	1.64592	0.929823	1.60767	1.0727	1.46371	2.32348	0.0707053	0.893481	2	1	2	1	2	4	0	1	320054		#FFA07A,black	#B0E0E6,black	#B0E0E6,black	9230116N13Rik	chr1	136411916	136415519	2097	-	NR_024328			RIKEN cDNA 9230116N13 gene	9230116N13Rik
818	Ddx59	1.10178	0.457285	0.807702	0.733091	0.835947	0.0650864	0.391029	0.560951	4.8906	5.03043	3.76176	4.58249	4.67799	5.07586	4.358	5.48728	3.59672	3.90985	4.77017	4.36669	23	35	19	41	13	14	23	22	67997		#87CEEB,black		#E0FFFF,black	Ddx59	chr1	136415271	136440220	2228	+	NM_026500	P9157	1210002B07Rik| 4833411G06Rik	DEAD (Asp-Glu-Ala-Asp) box polypeptide 59	Ddx59
819	Kif14	3.77655	1.80367	4.6098	1.22064	0.083525	0.137912	0.11953	0.644566	3.0496	4.96666	3.90053	5.2543	2.46352	3.46519	5.24051	4.62836	3.89121	3.90979	5.62081	4.76176	4	11	36	22	16	14	43	29	381293	#FF6347,black	#FFA07A,black	#FF4500,black		Kif14	chr1	136467848	136530819	8338	+	NM_001287179	P22283	D1Ertd367e| E130203M01	kinesin family member 14	Kif14
820	Zfp281	0.983732	0.992035	0.984905	1.00119	0.883449	0.948781	0.899652	0.994017	7.93902	7.91536	7.92749	7.91708	7.89793	7.97898	7.7706	8.04691	7.76419	8.07416	7.75929	8.0593	222	270	212	244	246	268	188	296	226442					Zfp281	chr1	136624901	136630391	10395	+	NM_177643	P3222	Znf281	zinc finger protein 281	Zfp281
821	Gm19705	1.0429	0.682414	0.94473	0.905867	0.807468	0.24395	0.761654	0.539812	2.9088	2.9694	2.35752	2.82677	3.07893	2.71589	2.83801	3.08982	2.64203	2.00277	2.9698	2.66799	7	6	6	7	6	3	6	6	100503460		#E0FFFF,black			Gm19705	chr1	136683396	136690805	489	+	NR_045324			predicted gene, 19705	Gm19705
822	Platr22	0.492505	0.978194	0.714159	1.45006	0.425464	0.978218	0.657701	0.411957	1.03273	0.0109394	1.00092	0.547047	1.62844	0	0.00539864	0.016459	0	1.58619	0.0286463	0.927616	2	0	0	0	0	2	0	1	100503474	#87CEEB,black		#E0FFFF,black	#FFE4c3,black	Platr22	chr1	136696211	136725728	1199	+	NR_037986		Gm16880	pluripotency associated transcript 22	Platr22
823	Nr5a2	1.65466	1.95309	1.29316	0.781526	0.257318	0.189829	0.587544	0.306112	2.42504	3.15158	3.3908	2.79594	1.69791	2.90624	3.03144	3.26248	3.16352	3.5871	2.51344	3.03209	2	7	7	8	9	11	4	8	26424	#FFA07A,black	#FFA07A,black	#FFE4c3,black	#E0FFFF,black	Nr5a2	chr1	136843584	136960448	3857	-	NM_030676	P6974	AU020803| D1Ertd308e| Ftf| LRH-1| UF2-H3B	nuclear receptor subfamily 5, group A, member 2	Nr5a2
824	Ptprc	1.16531	1.13224	0.88094	0.755971	0.703549	0.791855	0.778858	0.0530112	4.80421	5.02492	4.98339	4.62132	5.25923	4.13577	4.94126	5.10399	5.25625	4.64658	4.59067	4.65134	35	18	29	31	42	24	20	27	19264				#E0FFFF,black	Ptprc	chr1	138062859	138175305	5666	-	NM_011210	P20570	B220| Cd45| CD45R| L-CA| loc| Ly-5| Lyt-4| T200	protein tyrosine phosphatase, receptor type, C	Ptprc
825	Atp6v1g3	1	1	1	1	1	1	1	1	0	0	0	0	0	0	0	0	0	0	0	0	0	0	0	0	0	0	0	0	338375					Atp6v1g3	chr1	138273738	138289462	1887	+	NM_177397	P24842		ATPase, H+ transporting, lysosomal V1 subunit G3	Atp6v1g3
826	Nek7	1.16845	1.01021	1.129	0.966232	0.180486	0.858787	0.0594202	0.702272	7.30137	7.52597	7.31603	7.47641	7.2969	7.30583	7.41936	7.62525	7.24202	7.38641	7.4339	7.51771	146	169	166	182	171	166	150	203	59125					Nek7	chr1	138484714	138619696	3366	-	NM_021605	P20047	2810460C19Rik| AU020186	NIMA (never in mitosis gene a)-related expressed kinase 7	Nek7
827	Gm5833	1.00104	1.49761	1.54596	1.54435	0.724307	0.424229	0.424089	0.424824	0.00294868	0.00445324	0.585607	0.631452	0.00589134	0	0.00219614	0.00670681	0	1.00097	1.06918	0	0	0	0	0	0	1	1	0	545363		#FFE4c3,black	#FFA07A,black	#FFA07A,black	Gm5833	chr1	138640095	138682075	1930	-	NR_040304		545363	predicted gene 5833	Gm5833
828	Lhx9	1.02583	0.67797	1.05347	1.02694	0.960991	0.417742	0.923392	0.961614	0.560832	0.597623	0.000125155	0.635979	0.00878242	0.959127	1.01399	0.00999704	0	0.0002503	1.07586	0	0	1	1	0	0	0	1	0	16876		#E0FFFF,black			Lhx9	chr1	138825186	138847579	5232	-	NM_010714	P10541	3110009O07Rik| BB104635| LH2B	LIM homeobox protein 9	Lhx9
829	2310009B15Rik	1.14505	0.568515	0.63274	0.552585	0.599569	0.147816	0.189022	0.0684765	5.62362	5.81904	4.80889	4.96331	5.87135	5.32436	5.98703	5.62888	4.80758	4.81021	4.9573	4.96929	54	42	61	45	31	27	26	34	69549		#B0E0E6,black	#B0E0E6,black	#B0E0E6,black	2310009B15Rik	chr1	138851979	138856854	571	-	NM_001081226	P21274		RIKEN cDNA 2310009B15 gene	2310009B15Rik
830	Dennd1b	0.916208	1.01876	0.976153	1.06543	0.537016	0.871633	0.833885	0.665117	7.26163	7.13538	7.28845	7.22681	7.35358	7.16342	7.27398	6.98203	7.39565	7.17264	7.33418	7.1108	152	153	150	116	190	143	140	153	329260					Dennd1b	chr1	138963709	139176042	8313	+	NM_001166501	P23516	4632404N19Rik| 4930467M19Rik| 6820401H01Rik| F730008N07Rik	DENN/MADD domain containing 1B	Dennd1b
831	4930596I21Rik	0.67742	0.67639	0.677752	1.00049	0.422245	0.421017	0.422644	0.843504	0.564114	0.00223702	4.21208e-05	0.00294328	0.00296012	0.967099	0.00110293	0.00337022	0	8.42403e-05	0.00588057	0	0	1	0	0	0	0	0	0	78229	#E0FFFF,black	#E0FFFF,black	#E0FFFF,black		4930596I21Rik	chr1	138977657	138979246	460	+	NR_108103			RIKEN cDNA 4930596I21 gene	4930596I21Rik
832	Crb1	1.00052	1.45879	1.00101	1.00049	0.724285	0.423461	0.700373	0.843504	0.00148034	0.0022363	0.546253	0.00294233	0.00295917	0	0.00110258	0.00336913	0.941496	8.42132e-05	0.00587868	0	0	0	0	0	1	0	0	0	170788		#FFE4c3,black			Crb1	chr1	139198254	139377076	4702	-	NM_133239	P233	7530426H14Rik| A930008G09Rik	crumbs family member 1, photoreceptor morphogenesis associated	Crb1
833	4933436E23Rik	0.67742	0.67639	0.677752	1.00049	0.422245	0.421017	0.422644	0.843504	0.564114	0.00223702	4.21208e-05	0.00294328	0.00296012	0.967099	0.00110293	0.00337022	0	8.42403e-05	0.00588057	0	0	1	0	0	0	0	0	0	71209	#E0FFFF,black	#E0FFFF,black	#E0FFFF,black		4933436E23Rik	chr1	139379452	139402852	1111	+	NR_040455			RIKEN cDNA 4933436E23 gene	4933436E23Rik
834	Zbtb41	0.961873	0.841575	1.02251	1.06304	0.132583	0.00833764	0.899133	0.73771	7.28789	7.23181	7.03906	7.32001	7.28627	7.28951	7.25476	7.20849	7.06373	7.01396	7.07953	7.52607	145	167	148	136	151	128	117	204	226470					Zbtb41	chr1	139422383	139453007	8362	+	NM_172643	P4079	8430415N23Rik| 9430031N01| 9830132G07Rik| AI316857	zinc finger and BTB domain containing 41	Zbtb41
835	Aspm	5.36528	3.21419	4.42244	0.824271	0.071902	0.028658	0.0310727	0.539295	3.1273	5.55095	4.81175	5.27214	2.47359	3.57552	5.83853	5.19141	4.86396	4.75759	5.42635	5.09946	4	12	55	33	32	26	37	37	12316	#FF4500,black	#FF6347,black	#FF4500,black		Aspm	chr1	139454773	139494088	9866	+	NM_009791	P11244	Calmbp1| D330028K02Rik| MCPH5| Sha1	asp (abnormal spindle)-like, microcephaly associated (Drosophila)	Aspm
836	F13b	1.84823	1.32312	0.761333	0.411925	0.130799	0.368734	0.627236	0.118435	1.33276	2.21891	1.7367	0.939361	1.65299	0.92055	2.02381	2.39073	1.8724	1.5869	0.0902224	1.47031	2	1	3	4	3	2	0	2	14060	#FFA07A,black	#FFE4c3,black	#E0FFFF,black	#87CEEB,black	F13b	chr1	139501707	139523756	2378	+	NM_031164	P2011	Cf-13b| Cf13b	coagulation factor XIII, beta subunit	F13b
837	Cfhr1	0.778765	0.512189	1.51946	1.95112	0.724513	0.417055	0.502278	0.273498	0.965537	0.604797	0.000285521	1.5691	0.0199782	1.53189	1.01838	0.0227322	0	0.000570986	1.09895	1.92311	0	2	1	0	0	0	1	3	50702	#E0FFFF,black	#B0E0E6,black	#FFA07A,black	#FFA07A,black	Cfhr1	chr1	139547064	139560222	1732	-	NM_015780	P23244	AI194696| Cfhl1| CFHRB	complement factor H-related 1	Cfhr1
838	Gm4788	0.557887	0.999578	0.68724	1.23186	0.0492792	0.998345	0.138698	0.262706	3.23654	2.39459	3.23593	2.69543	3.08298	3.37532	2.35765	2.4306	3.4369	3.00237	2.51066	2.8592	7	10	4	4	11	7	4	7	214403	#B0E0E6,black		#E0FFFF,black		Gm4788	chr1	139697919	139781239	2884	-	NM_001160304	P14383	Cfhrc| EG214403	predicted gene 4788	Gm4788
839	Cfhr2	0.976901	0.947139	1.04959	1.07441	0.920193	0.790927	0.890632	0.847349	2.90894	2.87522	2.83058	2.97876	3.08192	2.71235	2.61831	3.09322	2.63558	3.00234	2.50819	3.33302	7	6	5	7	6	7	4	10	545366					Cfhr2	chr1	139810292	139858699	1602	-	NM_001025575	P23913	Cfhrb_4/2	complement factor H-related 2	Cfhr2
840	Cfh	0.725752	0.717367	0.872328	1.20196	0.290286	0.228895	0.467532	0.450039	9.09738	8.63493	8.61816	8.90032	9.27142	8.89943	8.31689	8.89537	8.39246	8.81329	9.00321	8.78953	577	512	310	440	381	448	447	492	12628	#E0FFFF,black	#E0FFFF,black			Cfh	chr1	140085855	140183411	4365	-	NM_009888	P18392	Mud-1| NOM| Sas-1| Sas1	complement component factor h	Cfh
841	Kcnt2	1.43771	1.65782	2.18406	1.51912	0.430058	0.199987	0.069253	0.156403	3.87575	4.39952	4.60503	5.00276	4.26732	3.3366	4.03735	4.68878	4.73509	4.46207	4.93187	5.07033	17	10	15	23	29	21	26	36	240776	#FFE4c3,black	#FFA07A,black	#FF6347,black	#FFA07A,black	Kcnt2	chr1	140246257	140610261	3957	+	NM_001081027	P6918	E330038N15Rik| Slick	potassium channel, subfamily T, member 2	Kcnt2
842	4930590L20Rik	1	1	1	1	1	1	1	1	0	0	0	0	0	0	0	0	0	0	0	0	0	0	0	0	0	0	0	0	75910					4930590L20Rik	chr1	140570176	140656402	551	-	NR_040604			RIKEN cDNA 4930590L20 gene	4930590L20Rik
843	Cdc73	0.670577	0.652669	0.588902	0.878201	0.107651	0.110125	0.0735183	0.0214083	6.60377	6.02724	5.98819	5.83987	6.76422	6.42321	6.01306	6.04129	6.08415	5.88539	5.8146	5.86469	101	91	62	60	76	58	48	64	214498	#E0FFFF,black	#B0E0E6,black	#B0E0E6,black		Cdc73	chr1	143607499	143702684	2678	-	NM_145991	P25009	8430414L16Rik| C130030P16Rik| C81219| Hrpt2	cell division cycle 73, Paf1/RNA polymerase II complex component	Cdc73
844	B3galt2	0.505889	0.967244	0.361712	0.715003	0.186922	0.947964	0.0684085	0.503141	3.64901	2.6659	3.60096	2.18192	3.88278	3.36988	2.04088	3.10055	4.10893	2.80998	2.21536	2.14769	13	10	3	7	18	6	3	4	26878	#B0E0E6,black		#87CEEB,black	#E0FFFF,black	B3galt2	chr1	143640697	143649937	4578	+	NM_020025	P2894		UDP-Gal:betaGlcNAc beta 1,3-galactosyltransferase, polypeptide 2	B3galt2
845	Glrx2	0.936243	0.688812	0.652732	0.697182	0.33404	0.0373078	0.0138425	0.0140883	9.15191	9.05686	8.61409	8.53647	9.09398	9.2076	9.00726	9.10481	8.71071	8.51053	8.56378	8.50863	510	634	501	509	475	363	329	405	69367		#E0FFFF,black	#B0E0E6,black	#E0FFFF,black	Glrx2	chr1	143739349	143749678	3800	+	NM_001038593	P16387	1700010P22Rik| AI645710| Grx2	glutaredoxin 2 (thioltransferase)	Glrx2
846	Trove2	0.895918	1.05312	0.96842	1.08093	0.550836	0.510287	0.657622	0.640733	8.48727	8.3287	8.56194	8.44097	8.3964	8.57275	8.09675	8.52848	8.52401	8.5989	8.44899	8.43291	314	408	266	341	417	386	304	384	20822					Trove2	chr1	143750791	143777051	8720	-	NM_013835	P7127	1810007I17Rik| A530054J02Rik| AI646302| SS-A/Ro| Ssa| Ssa2	TROVE domain family, member 2	Trove2
847	Uchl5	0.811388	0.723192	0.644384	0.794175	0.298018	0.03187	0.00128605	0.342306	7.32799	7.02646	6.86044	6.69399	7.31432	7.34154	6.76396	7.24847	6.95642	6.75762	6.67461	6.71311	148	173	105	140	140	107	88	116	56207		#E0FFFF,black	#B0E0E6,black	#E0FFFF,black	Uchl5	chr1	143777278	143807466	1962	+	NM_019562	P23547	5830413B11Rik| Uch37	ubiquitin carboxyl-terminal esterase L5	Uchl5
848	Rgs2	0.895257	0.478819	0.560358	0.625919	0.0465006	0.00505396	0.00408043	0.00237272	11.0742	10.9146	10.0117	10.2386	11.0403	11.1072	10.9092	10.9198	9.92132	10.0968	10.2792	10.1968	1968	2369	1875	1793	1101	1092	1083	1307	19735		#87CEEB,black	#B0E0E6,black	#B0E0E6,black	Rgs2	chr1	143999338	144004149	3009	-	NM_009061	P8991	GOS8	regulator of G-protein signaling 2	Rgs2
849	Rgs13	0.611643	0.59717	0.401877	0.657045	0.340632	0.316814	0.121689	0.427277	1.32958	0.620339	0.585791	0.0144024	1.62845	0.952167	0.00540168	1.05013	0	1.00124	0.0286624	0	2	1	0	1	0	1	0	0	246709	#B0E0E6,black	#B0E0E6,black	#87CEEB,black	#B0E0E6,black	Rgs13	chr1	144138667	144177372	1497	-	NM_153171	P10395		regulator of G-protein signaling 13	Rgs13
850	Rgs1	0.626457	0.302947	1.19797	1.9123	0.270421	0.0621044	0.621534	0.257008	2.3094	1.63469	0.586537	2.57	2.07214	2.5131	2.02692	1.09427	0	1.00236	2.14293	2.89909	3	5	3	1	0	1	3	7	50778	#B0E0E6,black	#87CEEB,black		#FFA07A,black	Rgs1	chr1	144244669	144249104	1330	-	NM_015811	P4727	BL34	regulator of G-protein signaling 1	Rgs1
851	Rgs21	1	1	1	1	1	1	1	1	0	0	0	0	0	0	0	0	0	0	0	0	0	0	0	0	0	0	0	0	624910					Rgs21	chr1	144519690	144567667	827	-	NR_110891		EG624910	regulator of G-protein signalling 21	Rgs21
852	Rgs18	0.82337	1.17753	1.2946	1.57232	0.613155	0.596878	0.728644	0.565342	2.14765	1.86726	2.3834	2.52015	1.67171	2.50491	2.0301	1.68367	2.44038	2.32409	3.13165	1.43748	2	5	3	2	5	4	7	2	64214			#FFE4c3,black	#FFA07A,black	Rgs18	chr1	144752841	144775421	1859	-	NM_022881	P13362		regulator of G-protein signaling 18	Rgs18
853	Brinp3	1.54507	0.500563	0.786274	0.508894	0.413673	0.00513506	0.535419	0.335433	0.998664	1.62633	0.000286515	0.651769	1.04959	0.945878	1.01841	2.05271	0	0.000572973	1.09908	0	1	1	1	3	0	0	1	0	215378	#FFA07A,black	#B0E0E6,black	#E0FFFF,black	#B0E0E6,black	Brinp3	chr1	146495666	146902472	3172	+	NM_153539	P24497	B830045N13Rik| Fam5c	bone morphogenetic protein/retinoic acid inducible neural specific 3	Brinp3
854	Pla2g4a	1.29283	1.05221	0.829102	0.641308	0.221173	0.883398	0.531372	0.23835	3.94566	4.31619	4.01908	3.67528	3.90079	3.98917	4.12058	4.48841	3.50982	4.39472	3.21678	4.02267	13	16	16	20	12	20	7	17	18783	#FFE4c3,black			#B0E0E6,black	Pla2g4a	chr1	149829619	149961290	3051	-	NM_001305632	P21901	cPLA2| cPLA2-alpha| cPLA2alpha| Pla2g4	phospholipase A2, group IVA (cytosolic, calcium-dependent)	Pla2g4a
855	Ptgs2os	0.492466	0.939609	0.493415	1.00193	0.424914	0.937376	0.425644	0.843122	1.0307	0.00879375	0.94083	0.0115707	1.62575	0	0.00433874	0.013235	1.5054	0.000331642	0.0230494	0	2	0	0	0	2	0	0	0	320019	#87CEEB,black		#87CEEB,black		Ptgs2os	chr1	150074873	150099874	2994	-	NR_015466		7530420F21Rik	prostaglandin-endoperoxide synthase 2, opposite strand	Ptgs2os
856	Ptgs2	0.839384	0.96802	0.998961	1.19011	0.8676	0.975847	0.999068	0.829709	1.63322	1.38063	1.58633	1.63172	2.37965	0	0.0154201	2.06932	0	2.32357	2.12091	0.885955	4	0	0	3	0	4	3	1	19225					Ptgs2	chr1	150100124	150108012	4145	+	NM_011198	P3909	Cox-2| COX2| gripghs| PES-2| PGHS-2| Pghs2| PHS II| PHS-2| TIS10	prostaglandin-endoperoxide synthase 2	Ptgs2
857	Ptgs2os2	0.818071	0.40332	1.02854	1.25727	0.718933	0.0678208	0.936057	0.708462	1.31033	1.02063	0.000325378	1.35093	1.05217	1.52923	1.60383	0.0258844	0	0.000650682	1.68608	0.913575	1	2	2	0	0	0	2	1	102639566		#87CEEB,black		#FFE4c3,black	Ptgs2os2	chr1	150159043	150164948	1745	-	NR_110420		Gm26687| Linc-cox2| Lincrna-cox2	prostaglandin-endoperoxide synthase 2, opposite strand 2	Ptgs2os2
858	Pdc	1	1	1	1	1	1	1	1	0	0	0	0	0	0	0	0	0	0	0	0	0	0	0	0	0	0	0	0	20028					Pdc	chr1	150319417	150333906	1235	+	NM_024458	P19372	Rpr-1| Rpr1	phosducin	Pdc
859	2310030A07Rik	1	1	1	1	1	1	1	1	0	0	0	0	0	0	0	0	0	0	0	0	0	0	0	0	0	0	0	0	75584					2310030A07Rik	chr1	150320681	150346771	610	-	NR_040603			RIKEN cDNA 2310030A07 gene	2310030A07Rik
860	BC003331	1.04794	1.17718	1.31436	1.25423	0.595296	0.00884732	0.0148077	0.0850088	7.36107	7.42862	7.59641	7.75543	7.38283	7.33898	7.32139	7.52844	7.6051	7.58767	7.79396	7.71584	155	173	155	170	220	191	193	233	226499			#FFE4c3,black	#FFE4c3,black	BC003331	chr1	150361311	150393055	3242	-	NM_001077237	P19273	1810053E15Rik| odr-4| Odr4	cDNA sequence BC003331	BC003331
861	Tpr	0.848249	0.907444	0.89001	1.04923	0.265988	0.350917	0.0957221	0.706687	10.3726	10.1351	10.2324	10.2044	10.4168	10.3269	9.96516	10.2871	10.3398	10.1165	10.2356	10.1726	1277	1379	974	1156	1471	1107	1051	1285	108989					Tpr	chr1	150392838	150449935	7550	+	NM_133780	P24693	2610029M07Rik| C77892	translocated promoter region, nuclear basket protein	Tpr
862	Prg4	0.942197	0.861584	0.982718	1.04301	0.70039	0.0792379	0.801429	0.790637	8.55585	8.46995	8.34092	8.5307	8.50216	8.60762	8.26475	8.64957	8.30768	8.37341	8.45847	8.59949	338	418	299	371	359	330	306	431	96875					Prg4	chr1	150449412	150466165	2148	-	NM_001110146	P25230	CACP| DOL54| JCAP| lubricin| MSF| SZP	proteoglycan 4 (megakaryocyte stimulating factor, articular superficial zone protein)	Prg4
863	Hmcn1	1.08351	0.782517	1.03103	0.95157	0.73234	0.115416	0.794954	0.825321	7.26285	7.37855	6.90904	7.30694	7.37222	7.14449	7.62004	7.08836	6.94409	6.87312	7.20694	7.40045	154	151	191	125	139	116	128	187	545370		#E0FFFF,black			Hmcn1	chr1	150562502	150993435	18314	-	NM_001024720	P23167	EG545370| Gm201	hemicentin 1	Hmcn1
864	C730036E19Rik	1.20795	0.92596	2.12852	1.76209	0.857684	0.920551	0.20803	0.377265	1.37564	1.6482	1.26466	2.46549	2.06683	0	0.0191002	2.39384	0.848941	1.587	2.44727	2.48348	3	0	0	4	1	2	4	5	402734			#FF6347,black	#FFA07A,black	C730036E19Rik	chr1	151138034	151144095	2640	+	NR_038011		lncLSTR	RIKEN cDNA C730036E19 gene	C730036E19Rik
865	Ivns1abp	1.10117	2.36028	2.4383	2.21429	0.599161	0.013092	0.00339249	0.013068	12.2086	12.3476	13.4476	13.4945	12.103	12.307	12.1402	12.529	13.531	13.359	13.5212	13.4673	4111	5444	4402	5471	13445	10486	10257	12618	117198		#FF6347,black	#FF6347,black	#FF6347,black	Ivns1abp	chr1	151344498	151364445	5145	+	NM_054102	P11342	1190004M08Rik| 1700126I16Rik| AA960440| HSPC068| mKIAA0850| ND1| Nd1-L| Nd1-S| NS-1| NS1-BP	influenza virus NS1A binding protein	Ivns1abp
866	Swt1	1.09291	1.00735	1.00187	0.9167	0.354396	0.926274	0.98286	0.487659	7.71657	7.84474	7.72713	7.71927	7.69699	7.73588	7.9424	7.74	7.8227	7.62477	7.82484	7.60535	193	228	239	197	256	196	197	216	66875					Swt1	chr1	151367699	151428435	3668	-	NM_025819	P16880	1200016B10Rik| C1orf26	SWT1 RNA endoribonuclease homolog (S. cerevisiae)	Swt1
867	Trmt1l	0.798192	0.548663	0.666532	0.835053	0.17724	0.132273	0.047037	0.38448	8.2317	7.90651	7.3657	7.64645	8.26564	8.19695	7.72233	8.06982	6.78717	7.7775	7.48367	7.79271	287	314	205	248	125	218	155	246	98685	#E0FFFF,black	#B0E0E6,black	#B0E0E6,black		Trmt1l	chr1	151428648	151458183	2665	+	NM_026876	P19255	1190005F20Rik| AW226554| C1orf25| Trm1-like| Trm1l	tRNA methyltransferase 1 like	Trmt1l
868	Rnf2	1.29934	1.28318	1.36704	1.0521	0.00275431	0.00355253	0.0200078	0.314471	7.45946	7.83724	7.81919	7.91051	7.43785	7.48075	7.84298	7.83148	7.82825	7.81006	7.96292	7.85613	161	191	223	210	257	223	217	257	19821	#FFE4c3,black	#FFE4c3,black	#FFE4c3,black		Rnf2	chr1	151469406	151500823	3028	-	NM_011277	P17199	AI326319| AI450156| AU019207| dinG| Ring1B	ring finger protein 2	Rnf2
869	Fam129a	1.22974	1.8329	1.92267	1.56348	0.48712	0.0596591	0.0482351	0.0875201	6.27744	6.57579	7.15157	7.22055	6.52472	5.97884	6.7906	6.32331	7.22989	7.06876	7.14638	7.2911	85	67	107	73	169	133	123	173	63913		#FFA07A,black	#FFA07A,black	#FFA07A,black	Fam129a	chr1	151571373	151719347	3939	+	NM_022018	P6644	AI256368| AU019833| Niban	family with sequence similarity 129, member A	Fam129a
870	Edem3	0.965037	0.920959	0.995523	1.03159	0.762522	0.189867	0.689671	0.790608	8.11654	8.0652	7.99775	8.11007	8.10254	8.13041	7.90627	8.20834	7.93488	8.058	8.10882	8.11131	256	300	233	273	277	265	240	307	66967					Edem3	chr1	151755374	151822328	6604	+	NM_001039644	P5550	2310050N11Rik	ER degradation enhancer, mannosidase alpha-like 3	Edem3
871	1700025G04Rik	1.07305	0.953501	0.927138	0.864022	0.0521014	0.505965	0.188933	0.064687	8.66842	8.77014	8.59973	8.55928	8.65551	8.68122	8.74997	8.79003	8.68374	8.51052	8.61435	8.50202	376	440	419	409	466	363	341	403	69399					1700025G04Rik	chr1	151884524	152090320	9754	-	NM_197990	P6862	2610510E02Rik| 2900042O04Rik| ENSMUSG00000073540	RIKEN cDNA 1700025G04 gene	1700025G04Rik
872	Tsen15	0.985719	0.912542	0.865117	0.877651	0.953323	0.387308	0.241854	0.612074	6.61523	6.59447	6.48319	6.40619	6.72448	6.49702	6.26496	6.86254	6.50394	6.46214	6.36688	6.44447	98	96	74	107	102	87	71	96	66637					Tsen15	chr1	152370736	152386682	1132	-	NM_025677	P3566	5730449L18Rik| AL023077| Sen15	tRNA splicing endonuclease subunit 15	Tsen15
873	Colgalt2	1.35718	1.65726	1.23409	0.909308	0.132388	0.15749	0.223073	0.294595	6.1008	6.5414	6.8296	6.40424	5.908	6.27084	6.46183	6.61681	6.57351	7.047	6.3465	6.45977	55	82	85	90	107	131	70	97	269132	#FFE4c3,black	#FFA07A,black			Colgalt2	chr1	152399867	152510695	4056	+	NM_177756	P19236	AI427652| D730024P12| Glt25d2	collagen beta(1-O)galactosyltransferase 2	Colgalt2
874	Rgl1	1.29223	1.00298	1.21403	0.939487	0.102195	0.969053	0.199497	0.589914	7.26609	7.63595	7.27038	7.54589	7.35451	7.17189	7.72181	7.54466	7.23334	7.3065	7.65353	7.42957	152	154	205	172	170	157	175	191	19731	#FFE4c3,black				Rgl1	chr1	152517530	152625111	3887	-	NM_016846	P880	mKIAA0959| Rgl	ral guanine nucleotide dissociation stimulator,-like 1	Rgl1
875	Apobec4	0.67928	0.677227	1.04904	1.54435	0.421838	0.41938	0.92949	0.424824	0.562372	0.00445148	8.386e-05	0.631448	0.005889	0.962956	0.00219527	0.00670416	0	0.000167715	1.06918	0	0	1	0	0	0	0	1	0	71281	#E0FFFF,black	#E0FFFF,black		#FFA07A,black	Apobec4	chr1	152750551	152757544	1566	+	NM_001081197	P20508	4933431M11Rik	apolipoprotein B mRNA editing enzyme, catalytic polypeptide-like 4 (putative)	Apobec4
876	Arpc5	1.58369	1.38744	1.33201	0.841078	0.0645542	0.064005	0.0851768	0.212961	7.93558	8.59888	8.40801	8.34919	8.0577	7.80217	8.71145	8.47676	8.35177	8.46214	8.28924	8.40674	248	239	408	329	370	351	272	377	67771	#FFA07A,black	#FFE4c3,black	#FFE4c3,black		Arpc5	chr1	152766542	152775580	1897	+	NM_026369	P25706	5830443F10Rik| p16-Arc	actin related protein 2/3 complex, subunit 5	Arpc5
877	Ncf2	0.911917	1.03763	1.00426	1.10126	0.769877	0.894477	0.990173	0.699791	6.45017	6.31715	6.50346	6.45631	6.7666	6.04427	6.46167	6.15652	6.57431	6.42896	6.69888	6.16454	101	70	85	65	107	85	90	79	17970					Ncf2	chr1	152807890	152836990	2596	+	NM_010877	P12329	Ncf-2| NOXA2| p67phox	neutrophil cytosolic factor 2	Ncf2
878	Smg7	0.947086	0.994276	0.940352	0.99289	0.548396	0.627711	0.0368297	0.935851	10.2661	10.1877	10.2579	10.1774	10.2771	10.2551	10.2956	10.0711	10.2674	10.2483	10.1911	10.1636	1159	1312	1225	995	1399	1213	1019	1277	226517					Smg7	chr1	152836995	152902646	6352	-	NM_001160257	P15488	9430023P16Rik| mKIAA0250	Smg-7 homolog, nonsense mediated mRNA decay factor (C. elegans)	Smg7
879	Nmnat2	0.919707	0.934809	2.45064	2.66458	0.856443	0.891761	0.130072	0.0709947	2.18981	2.06905	2.09255	3.48296	2.66569	1.47487	2.03395	2.10332	1.81623	2.32436	3.71652	3.20415	5	2	3	3	3	4	11	9	226518			#FF6347,black	#FF6347,black	Nmnat2	chr1	152955101	153119261	4523	+	NM_175460	P24649	AI843915| D030041I09Rik| PNAT1| PNAT2	nicotinamide nucleotide adenylyltransferase 2	Nmnat2
880	Lamc2	2.71784	2.15892	2.00908	0.73922	0.0583676	0.108534	0.100663	0.290663	3.97757	5.42002	5.08788	4.9841	3.70085	4.20965	5.61702	5.19181	5.32074	4.81005	5.18477	4.75094	11	19	47	33	44	27	31	29	16782	#FF6347,black	#FF6347,black	#FF6347,black	#E0FFFF,black	Lamc2	chr1	153122756	153186447	5164	-	NM_008485	P4422	AA589349	laminin, gamma 2	Lamc2
881	Lamc1	1.35838	1.10709	1.33871	0.985514	0.0511665	0.555554	0.0042375	0.833613	10.0953	10.5372	10.2421	10.5162	10.1239	10.0661	10.6217	10.4475	10.0301	10.4269	10.506	10.5262	1042	1151	1536	1292	1187	1373	1268	1642	226519	#FFE4c3,black		#FFE4c3,black		Lamc1	chr1	153218922	153332786	7622	-	NM_010683	P7883	Lamb2	laminin, gamma 1	Lamc1
882	E330020D12Rik	2.55704	2.36259	3.40414	1.33128	0.104729	0.0702954	0.195784	0.599524	0.0154196	1.36989	1.25579	1.78271	0.0306761	0	1.02207	1.64993	1.47177	1.00168	1.11832	2.23588	0	0	1	2	2	1	1	4	626058	#FF6347,black	#FF6347,black	#FF6347,black	#FFE4c3,black	E330020D12Rik	chr1	153404186	153414233	2827	-	NR_033736		EG626058| F430003O07Rik| Gm6648	Riken cDNA E330020D12 gene	E330020D12Rik
883	Shcbp1l	1.00155	2.41873	1.00301	1.00145	0.724329	0.0786774	0.70021	0.843248	0.00439005	0.00662831	1.27864	0.0087213	0.00876679	0	0.00326956	0.00997926	1.51133	1.00106	0.0173902	0	0	0	0	0	2	1	0	0	71836		#FF6347,black			Shcbp1l	chr1	153425209	153452574	2045	+	NM_001033162	P20929	1700012A16Rik	Shc SH2-domain binding protein 1-like	Shcbp1l
884	Dhx9	1.17349	0.990734	1.04252	0.888388	0.0317743	0.965755	0.602623	0.177573	8.38635	8.61716	8.37292	8.44642	8.42805	8.34341	8.63184	8.60232	8.06762	8.62476	8.3566	8.53097	321	348	386	359	304	393	285	411	13211					Dhx9	chr1	153455758	153487660	4613	-	NM_007842	P20490	AI326842| Ddx9| HEL-5| mHEL-5| NDHII| RHA	DEAH (Asp-Glu-Ala-His) box polypeptide 9	Dhx9
885	Npl	0.283811	0.278601	0.269945	0.951144	0.367219	0.364445	0.358493	0.918679	2.42985	0.612856	0.586128	0.540592	1.06159	3.11928	1.02291	0.0378131	0	1.00175	0.0655469	0.897362	1	8	1	0	0	1	0	1	74091	#87CEEB,black	#87CEEB,black	#87CEEB,black		Npl	chr1	153503016	153549714	1403	-	NM_028749	P5020	0610033B02Rik	N-acetylneuraminate pyruvate lyase	Npl
886	Rgs8	1.50751	0.999003	1.00101	0.664018	0.421655	0.433904	0.700373	0.422428	0.00148159	0.593651	4.21427e-05	0.00294481	0.00296166	0	1.01134	0.00337197	0	8.42841e-05	0.00588363	0	0	0	1	0	0	0	0	0	67792	#FFA07A,black			#B0E0E6,black	Rgs8	chr1	153653037	153697665	5804	+	NM_026380	P24450	6530413N01Rik	regulator of G-protein signaling 8	Rgs8
887	C230024C17Rik	1	1	1	1	1	1	1	1	0	0	0	0	0	0	0	0	0	0	0	0	0	0	0	0	0	0	0	0	329271					C230024C17Rik	chr1	153721240	153737829	3337	-	NR_046171		C230024C17	RIKEN cDNA C230024C17 gene	C230024C17Rik
888	Rgs16	1.05591	0.309137	0.943509	0.89355	0.895974	0.0155559	0.868081	0.832415	3.38166	3.46015	1.68798	3.29777	3.25396	3.49897	2.84118	3.8919	1.7812	1.58833	2.77245	3.68204	8	11	6	13	3	2	5	13	19734		#87CEEB,black			Rgs16	chr1	153740353	153745468	2335	+	NM_011267	P23048	Rgs14| Rgsr	regulator of G-protein signaling 16	Rgs16
889	Rnasel	1.02822	1.1128	1.17473	1.14249	0.596737	0.352398	0.351542	0.399102	5.38947	5.42962	5.54366	5.6218	5.45334	5.32264	5.42773	5.43152	5.43294	5.64648	5.44179	5.78182	40	42	41	39	48	49	37	60	24014					Rnasel	chr1	153749426	153764221	4758	+	NM_011882	P14736	E230029I04Rik	ribonuclease L (2', 5'-oligoisoadenylate synthetase-dependent)	Rnasel
890	Rgsl1	0.513704	0.76628	0.795776	1.54909	0.421851	0.711521	0.751497	0.426894	0.96979	0.00879918	0.585733	0.640224	0.0116354	1.54053	0.00434142	0.0132432	0	1.00116	1.08212	0	0	2	0	0	0	1	1	0	240816	#B0E0E6,black	#E0FFFF,black	#E0FFFF,black	#FFA07A,black	Rgsl1	chr1	153779387	153844141	3640	-	NM_001243223	P3667	4930415K13Rik| Gm202| Rgsl2	regulator of G-protein signaling like 1	Rgsl1
891	Teddm2	0.658107	1.25564	1.01947	1.54909	0.427134	0.74786	0.972649	0.426893	0.612402	0.00879654	0.940825	0.640219	1.04097	0	0.00434012	0.0132392	1.50539	0.000331747	1.08211	0	1	0	0	0	2	0	1	0	240817	#B0E0E6,black	#FFE4c3,black		#FFA07A,black	Teddm2	chr1	153849542	153851195	1654	-	NM_178243	P855	5830403L16Rik| AJ554213| e92| Me9	transmembrane epididymal family member 2	Teddm2
892	Teddm1b	0.593003	0.287474	0.851778	1.43638	0.0589719	0.0202807	0.613464	0.374175	1.79893	1.04504	0.000440063	1.56748	1.64204	1.94043	1.02208	1.06765	0	0.000879992	1.11837	1.90948	2	3	1	1	0	0	1	3	433365	#B0E0E6,black	#87CEEB,black		#FFE4c3,black	Teddm1b	chr1	153874345	153876871	2527	+	NM_001008426	P14193	EG433365| Gm5531	transmembrane epididymal protein 1B	Teddm1b
893	Teddm1a	1	1	1	1	1	1	1	1	0	0	0	0	0	0	0	0	0	0	0	0	0	0	0	0	0	0	0	0	240819					Teddm1a	chr1	153891646	153893060	1415	+	NM_178244	P13242	e9-1| Epdd1| Teddm1	transmembrane epididymal protein 1A	Teddm1a
894	Glul	1.07887	1.07704	1.3726	1.27225	0.324322	0.143049	0.00769604	0.0292371	11.6025	11.7121	11.7096	12.0594	11.649	11.5545	11.6418	11.7791	11.7104	11.7088	12.0624	12.0565	3001	3231	3116	3253	3806	3340	3731	4745	14645			#FFE4c3,black	#FFE4c3,black	Glul	chr1	153899929	153909723	2807	+	NM_008131	P6555	Glns| GS	glutamate-ammonia ligase (glutamine synthetase)	Glul
895	Zfp648	1	1	1	1	1	1	1	1	0	0	0	0	0	0	0	0	0	0	0	0	0	0	0	0	0	0	0	0	100503355					Zfp648	chr1	154201187	154205674	1877	+	NM_001204908	P18249	ENSMUSG00000066797| Gm10178| Gm203	zinc finger protein 648	Zfp648
896	4930452N14Rik	1	1	1	1	1	1	1	1	0	0	0	0	0	0	0	0	0	0	0	0	0	0	0	0	0	0	0	0	78112					4930452N14Rik	chr1	154241521	154256906	613	-	NR_040629			RIKEN cDNA 4930452N14 gene	4930452N14Rik
897	4930532M18Rik	0.503447	0.750977	0.77989	1.5491	0.00354451	0.427734	0.515566	0.426897	0.998894	0.00880542	0.585733	0.640236	1.04098	0.955544	0.0043445	0.0132526	0	1.00116	1.08214	0	1	1	0	0	0	1	1	0	75233	#B0E0E6,black	#E0FFFF,black	#E0FFFF,black	#FFA07A,black	4930532M18Rik	chr1	154255689	154270416	481	+	NR_108050			RIKEN cDNA 4930532M18 gene	4930532M18Rik
898	Cacna1e	0.83913	0.617799	1.13001	1.34664	0.86733	0.629694	0.866304	0.631336	1.63194	1.37891	0.93715	1.80828	2.37812	0	0.0144337	2.06742	0.869383	1.00188	1.70984	1.90042	4	0	0	3	1	1	2	3	12290		#B0E0E6,black		#FFE4c3,black	Cacna1e	chr1	154392519	154725920	12697	-	NM_009782	P12374	A430040I15| alpha1E| BII| Cach6| Cacnl1a6| Cav2.3| Cchra1	calcium channel, voltage-dependent, R type, alpha 1E subunit	Cacna1e
899	Ier5	1.43472	2.46645	1.39162	0.969958	0.181764	0.00234696	0.110481	0.882927	9.54652	10.0673	10.849	10.0233	9.54067	9.55234	9.83197	10.2696	10.8068	10.8899	9.8678	10.1636	695	806	888	1142	2033	1893	814	1277	15939	#FFE4c3,black	#FF6347,black	#FFE4c3,black		Ier5	chr1	155096367	155099636	3270	-	NM_010500	P7507		immediate early response 5	Ier5
900	Mr1	0.66283	0.697362	1.06303	1.60377	0.266283	0.297639	0.833536	0.12495	4.71021	4.11692	4.19019	4.79839	4.9932	4.35782	4.20593	4.02206	4.2075	4.17267	4.57777	4.9897	29	21	17	14	20	17	20	34	15064	#B0E0E6,black	#E0FFFF,black		#FFA07A,black	Mr1	chr1	155127878	155146780	2509	-	NM_008209	P2707	H2ls	major histocompatibility complex, class I-related	Mr1
901	Stx6	1.1894	0.843374	1.16676	0.980958	0.0648417	0.237791	0.0725823	0.415014	6.96057	7.21081	6.71481	7.18307	6.89173	7.02627	7.23494	7.18626	6.5678	6.84822	7.17127	7.19478	110	139	146	134	107	114	125	162	58244					Stx6	chr1	155158703	155203517	2459	+	NM_021433	P26801	2310039E05Rik| 2410005I16Rik| AA437559| AI415714| AI845861	syntaxin 6	Stx6
902	Xpr1	1.07698	1.49021	1.27396	1.1829	0.427495	0.0791963	0.102211	0.0723247	8.04522	8.15221	8.62074	8.39454	8.1527	7.92908	8.16517	8.13914	8.73676	8.49456	8.33062	8.45575	265	261	279	260	483	359	280	390	19775		#FFE4c3,black	#FFE4c3,black		Xpr1	chr1	155275657	155417444	7651	-	NM_011273	P9955	Rmc-1| Rmc1| Sxv| Syg1| XR	xenotropic and polytropic retrovirus receptor 1	Xpr1
903	Gm5532	1.03862	1.3244	0.828262	0.797461	0.839749	0.347584	0.185282	0.345498	9.45643	9.51111	9.86178	9.18459	9.37348	9.53487	9.27193	9.71622	10.1209	9.54575	9.29511	9.06491	619	796	602	778	1263	745	547	596	433367		#FFE4c3,black		#E0FFFF,black	Gm5532	chr1	155520173	155527111	1751	-	NR_132128		EG433367	predicted gene 5532	Gm5532
904	Acbd6	1.02129	0.931095	1.06539	1.04318	0.881892	0.493802	0.673431	0.785449	7.23354	7.26393	7.13054	7.32491	7.10852	7.34858	7.39297	7.12221	7.12907	7.132	7.46047	7.17528	128	174	163	128	158	139	153	160	72482					Acbd6	chr1	155558120	155687233	1942	+	NM_026683	P14150	0610010G04Rik| 2610100E10Rik	acyl-Coenzyme A binding domain containing 6	Acbd6
905	Lhx4	1	1	1	1	1	1	1	1	0	0	0	0	0	0	0	0	0	0	0	0	0	0	0	0	0	0	0	0	16872					Lhx4	chr1	155701694	155742027	1851	-	NM_010712	P2827	A330062J17Rik| Gsh-4| Gsh4	LIM homeobox protein 4	Lhx4
906	Qsox1	1.2046	1.85671	1.67901	1.39383	0.345978	0.0184363	0.00849662	0.114342	10.4784	10.7469	11.3711	11.226	10.4451	10.5109	10.9329	10.5333	11.4584	11.2783	11.1746	11.2756	1302	1567	1906	1371	3195	2478	2016	2761	104009		#FFA07A,black	#FFA07A,black	#FFE4c3,black	Qsox1	chr1	155778155	155812899	2495	-	NM_023268	P7279	1300003H02Rik| Qscn6| QSOX| SOx	quiescin Q6 sulfhydryl oxidase 1	Qsox1
907	Cep350	0.981117	1.13489	0.965595	0.984179	0.588426	0.181526	0.207077	0.700029	8.61522	8.58772	8.79777	8.56471	8.61286	8.61758	8.54364	8.63049	8.88045	8.71007	8.53662	8.59227	365	421	363	366	534	417	323	429	74081					Cep350	chr1	155844964	155973255	13307	-	NM_001039184	P1968	4933409L06Rik| 6430546F08Rik	centrosomal protein 350	Cep350
908	Tor1aip1	1.06429	0.736941	0.942079	0.885169	0.427334	0.190946	0.448784	0.18981	10.2049	10.2948	9.76456	10.1189	10.1375	10.2694	10.2306	10.3564	9.49126	9.99424	10.0532	10.1817	1052	1325	1171	1213	817	1017	926	1293	208263		#E0FFFF,black			Tor1aip1	chr1	156004599	156036480	4439	-	NM_144791	P20340	LAP1| Lap1B	torsin A interacting protein 1	Tor1aip1
909	Tor1aip2	1.36137	0.812831	0.897334	0.65914	0.339987	0.361782	0.43052	0.229754	5.98436	6.42942	5.68539	5.82808	5.82541	6.12752	6.69177	6.10852	5.45317	5.88536	5.81212	5.84386	52	74	100	63	49	58	48	63	240832	#FFE4c3,black			#B0E0E6,black	Tor1aip2	chr1	156035664	156068859	6264	+	NM_172843	P6262	1110020D10Rik| 15kDa| A130072J07| AA103493| AW060462| AW610675| C77739| Ifrg15| Lull1	torsin A interacting protein 2	Tor1aip2
910	Fam163a	1.06618	0.729036	1.01102	0.948267	0.94767	0.755546	0.990813	0.941996	1.94869	2.04114	1.49275	1.96451	0.0576187	2.73979	2.60868	1.0922	1.8581	1.00231	1.16069	2.47766	0	6	5	1	3	1	1	5	329274		#E0FFFF,black			Fam163a	chr1	156075956	156205026	3892	-	NM_177838	P20230	A230106N23Rik	family with sequence similarity 163, member A	Fam163a
911	Tdrd5	0.530091	0.342655	1.03611	1.95459	0.559494	0.41912	0.961047	0.124882	1.54553	0.629847	0.000363679	1.59672	0.0254116	2.26918	0.00950283	1.06225	0	0.000727267	1.69035	1.49658	0	4	0	1	0	0	2	2	214575	#B0E0E6,black	#87CEEB,black		#FFA07A,black	Tdrd5	chr1	156255296	156303606	3580	-	NM_001277730	P12120	Gm103	tudor domain containing 5	Tdrd5
912	Nphs2	1.71334	0.678637	0.684027	0.399237	0.57553	0.416107	0.422674	0.42236	0.559453	1.33626	0.000165948	0.011579	0.0116364	0.955553	2.0146	0.0132444	0	0.000331878	0.0230657	0	0	1	3	0	0	0	0	0	170484	#FFA07A,black	#E0FFFF,black	#E0FFFF,black	#87CEEB,black	Nphs2	chr1	156310735	156328035	3108	+	NM_130456	P22332	PDCN| SRN1	nephrosis 2, podocin	Nphs2
913	Soat1	1.00867	1.34277	1.40742	1.39532	0.939493	0.369475	0.270704	0.269224	5.22909	5.24154	5.6543	5.72214	5.34464	5.10347	5.32114	5.15729	5.30811	5.93328	5.96418	5.43114	37	36	38	32	44	60	54	47	20652		#FFE4c3,black	#FFE4c3,black	#FFE4c3,black	Soat1	chr1	156428108	156474328	4785	-	NM_009230	P16321	8430426K15Rik| Acact| ACAT-1| ald| AW550831| hid	sterol O-acyltransferase 1	Soat1
914	Abl2	1.02768	1.10914	1.03997	1.01196	0.493762	0.621573	0.489689	0.838768	7.48762	7.52701	7.63706	7.54416	7.46347	7.51136	7.56705	7.48583	7.863	7.36905	7.6048	7.48086	164	195	184	165	263	164	169	198	11352					Abl2	chr1	156558787	156649619	10402	+	NM_009595	P25872	AA536808| Abll| Arg	v-abl Abelson murine leukemia viral oncogene 2 (arg, Abelson-related gene)	Abl2
915	Tor3a	1.24239	0.944708	0.88885	0.715434	0.0293097	0.57355	0.288522	0.0484392	6.32657	6.6397	6.24451	6.15659	6.36292	6.28929	6.67854	6.59977	6.11869	6.36024	6.0324	6.27093	76	83	99	89	78	81	56	85	30935				#E0FFFF,black	Tor3a	chr1	156653617	156674339	3268	-	NM_023141	P16294	Adir	torsin family 3, member A	Tor3a
916	Fam20b	0.896892	0.679866	0.751182	0.837539	0.0342042	0.0661554	0.0460971	0.119322	9.14317	8.98618	8.5865	8.73041	9.16282	9.12326	8.96353	9.00849	8.39233	8.75761	8.62355	8.8299	535	598	486	476	381	431	343	506	215015		#E0FFFF,black	#E0FFFF,black		Fam20b	chr1	156678571	156718910	4238	-	NM_145413	P16870	C530043G21Rik| mKIAA0475	family with sequence similarity 20, member B	Fam20b
917	Ralgps2	0.909463	1.06912	1.33427	1.4671	0.656871	0.64529	0.146434	0.116714	6.64824	6.51133	6.74467	7.06429	6.47322	6.80431	6.70808	6.28343	6.66198	6.82287	7.15653	6.96574	82	119	101	71	114	112	124	138	78255			#FFE4c3,black	#FFE4c3,black	Ralgps2	chr1	156804166	156939626	7073	-	NM_001159965	P5884	1810020P17Rik| 2210408F11Rik| 4921528G01Rik| 9130014M22Rik| AU043409| AW046161	Ral GEF with PH domain and SH3 binding motif 2	Ralgps2
918	Angptl1	0.728248	1.79047	1.38863	1.9068	0.782768	0.498764	0.739091	0.550683	2.50021	2.04271	3.34055	2.97387	3.24631	0.86871	2.83805	0.124143	2.64181	3.80928	3.60253	1.83421	8	1	6	0	6	13	10	3	72713	#E0FFFF,black	#FFA07A,black	#FFE4c3,black	#FFA07A,black	Angptl1	chr1	156839023	156861079	2191	+	NM_028333	P16467	2810039D03Rik| ANG3| ANGPT3| ANGY| ARP1	angiopoietin-like 1	Angptl1
919	Tex35	1.99678	0.653277	0.65974	0.330402	0.306209	0.422754	0.430063	0.173623	0.614439	1.61211	0.000206597	0.0144082	1.04399	0	2.01552	1.05014	0	0.000413164	0.028674	0	1	0	3	1	0	0	0	0	73435	#FFA07A,black	#B0E0E6,black	#B0E0E6,black	#87CEEB,black	Tex35	chr1	157099147	157108680	1138	-	NM_001305063	P23359	1700057K13Rik	testis expressed 35	Tex35
920	Rasal2	0.877514	0.944399	1.02416	1.16711	0.0772212	0.733328	0.510757	0.0204913	8.77015	8.58164	8.68762	8.80458	8.72645	8.81256	8.54764	8.61486	8.88561	8.45806	8.79601	8.81311	395	482	364	362	536	350	387	500	226525					Rasal2	chr1	157135183	157412595	10046	-	NM_177644	P12938	6530401P13| A330066M24Rik	RAS protein activator like 2	Rasal2
921	2810025M15Rik	1.23729	1.5634	1.48095	1.19693	0.0141277	0.00487772	0.00360062	0.00168198	8.63441	8.94159	9.27909	9.20093	8.59368	8.67402	8.94873	8.93442	9.30471	9.25301	9.19321	9.20861	360	438	481	452	717	608	510	658	69953		#FFA07A,black	#FFE4c3,black		2810025M15Rik	chr1	157412352	157420236	1194	+	NR_027984		AI429618	RIKEN cDNA 2810025M15 gene	2810025M15Rik
922	BC026585	1.52679	0.997043	2.00595	1.31383	0.423224	0.433899	0.00892338	0.4658	0.00439812	0.614902	0.000125162	1.00868	0.00878287	0	0.00327557	1.04309	0	0.000250313	1.07586	0.938221	0	0	0	1	0	0	1	1	226527	#FFA07A,black		#FF6347,black	#FFE4c3,black	BC026585	chr1	157458582	157488733	1289	+	NM_001033284	P12971		cDNA sequence BC026585	BC026585
923	Sec16b	1.46744	1.02506	1.02064	0.695525	0.252925	0.349374	0.935661	0.350958	4.1214	4.6747	4.1571	4.15087	4.09595	4.1464	4.93781	4.35265	4.14146	4.17258	3.79031	4.4391	15	18	29	18	19	17	11	23	89867	#FFE4c3,black			#E0FFFF,black	Sec16b	chr1	157506796	157568424	4650	+	NM_033354	P1429	Lztr2| Rgpr| Rgpr-p117	SEC16 homolog B (S. cerevisiae)	Sec16b
924	Brinp2	0.879085	0.959335	1.20669	1.37267	0.760549	0.929058	0.652531	0.423405	1.5638	1.37787	1.5039	1.83485	1.07004	1.93097	1.02608	1.66048	1.87555	1.00199	2.12373	1.47327	1	3	1	2	3	1	3	2	240843				#FFE4c3,black	Brinp2	chr1	158245269	158356260	4101	-	NM_207583	P22929	6430517E21Rik| BB361039| Fam5b| mKIAA1747	bone morphogenic protein/retinoic acid inducible neural-specific 2	Brinp2
925	Astn1	1.281	0.842403	0.55671	0.434592	0.685307	0.474847	0.030537	0.350049	2.16167	2.51893	1.91425	1.31667	2.0747	2.24369	1.61489	3.07044	2.18066	1.58725	1.17084	1.4491	3	4	2	7	4	2	1	2	11899	#FFE4c3,black		#B0E0E6,black	#87CEEB,black	Astn1	chr1	158362304	158691786	7200	+	NM_007495	P14959	Astn| GC14| mKIAA0289	astrotactin 1	Astn1
926	Pappa2	1.12312	0.429659	0.626629	0.557937	0.0606421	0.043048	0.0340984	0.0193246	2.69417	2.86168	1.47543	2.01986	2.65973	2.72781	2.83406	2.88878	1.83084	1.00281	2.16583	1.85743	5	6	6	6	3	1	3	3	23850		#87CEEB,black	#B0E0E6,black	#B0E0E6,black	Pappa2	chr1	158711731	158957438	8585	-	NM_001085376	P7466	PAPP-A2| Pappe| PLAC3	pappalysin 2	Pappa2
927	Rfwd2	1.08819	0.925079	1.00535	0.923874	0.212725	0.201676	0.929281	0.216085	7.84134	7.96327	7.72899	7.84904	7.78362	7.89684	8.00135	7.92416	7.74092	7.71697	7.79624	7.89997	205	255	249	224	242	209	193	265	26374					Rfwd2	chr1	159232326	159347580	5056	+	NM_011931	P2208	AI316802| C80879| Cop1	ring finger and WD repeat domain 2	Rfwd2
928	Scarna3a	1.0041	0.653287	1.57841	1.57197	0.994107	0.422753	0.613454	0.615983	0.614418	0.620317	0.000206165	1.27289	1.04396	0	0.0053926	1.0501	0	0.0004123	0.0286145	1.93088	1	0	0	1	0	0	0	3	100217414		#B0E0E6,black	#FFA07A,black	#FFA07A,black	Scarna3a	chr1	159340307	159340424	118	+	NR_028518		MBI-114	small Cajal body-specific RNA 3A	Scarna3a
929	Tnr	0.414504	1.0262	0.598339	1.4435	0.421732	0.978179	0.578054	0.40759	1.28566	0.015119	1.32298	0.544694	0.0199789	1.94932	0.00746465	0.0227329	0	2.00131	0.0395185	0.91812	0	3	0	0	0	3	0	1	21960	#87CEEB,black		#B0E0E6,black	#FFE4c3,black	Tnr	chr1	159523769	159924922	5395	+	NM_022312	P8033	J1-tenascin| janusin| restrictin| TN-R	tenascin R	Tnr
930	4930523C07Rik	1.15738	1.20569	1.07116	0.925502	0.216815	0.266629	0.753633	0.675944	7.21871	7.42957	7.48856	7.31788	7.08664	7.33969	7.44495	7.41402	7.60638	7.36026	7.05641	7.53915	126	173	169	157	220	163	115	206	67647					4930523C07Rik	chr1	160044380	160078586	5390	+	NR_028111			RIKEN cDNA 4930523C07 gene	4930523C07Rik
931	4930562F07Rik	1.0609	1.25154	0.96676	0.911265	0.788711	0.333942	0.884681	0.374124	5.93087	6.01616	6.25458	5.8821	5.62315	6.18435	5.94251	6.08622	6.31411	6.19247	5.78332	5.97455	45	77	59	62	89	72	47	69	75255		#FFE4c3,black			4930562F07Rik	chr1	160074735	160077985	887	-	NR_038030			RIKEN cDNA 4930562F07 gene	4930562F07Rik
932	Tnn	0.280653	0.52348	0.468648	1.66985	0.0199761	0.012677	0.0639491	0.363758	2.45343	0.620286	1.51963	1.36	2.38237	2.52115	1.02682	0.0521855	1.44908	1.5869	1.71995	0.879283	4	5	1	0	2	2	2	1	329278	#87CEEB,black	#B0E0E6,black	#87CEEB,black	#FFA07A,black	Tnn	chr1	160085032	160153575	5809	-	NM_177839	P22523	tenascin-W| Tnw	tenascin N	Tnn
933	Mrps14	0.96199	1.08166	0.889942	0.925105	0.495892	0.504366	0.0966812	0.280614	7.60288	7.54697	7.71613	7.43466	7.63581	7.56918	7.60551	7.48595	7.57835	7.84189	7.38711	7.4807	185	203	189	165	216	228	145	198	64659					Mrps14	chr1	160195260	160201186	1970	+	NM_025474	P13963	1810032L21Rik| AL022847| Rpms14	mitochondrial ribosomal protein S14	Mrps14
934	Cacybp	0.865628	1.18334	0.996495	1.15118	0.465737	0.216916	0.975635	0.359806	7.85797	7.64979	8.10083	7.8529	7.99746	7.70354	7.82368	7.45203	8.07973	8.12163	7.86143	7.84433	238	223	220	161	306	277	202	255	12301					Cacybp	chr1	160202367	160212892	2115	-	NM_009786	P6992	SIP	calcyclin binding protein	Cacybp
935	Rabgap1l	0.939521	0.969497	0.990981	1.05477	0.502917	0.800866	0.914383	0.402592	8.21405	8.12404	8.16935	8.20097	8.30617	8.11564	8.06927	8.17681	8.03994	8.28811	8.1505	8.24974	295	297	261	267	298	311	247	338	29809					Rabgap1l	chr1	160219174	160792938	9489	-	NM_001038621	P1279	5830411O09Rik| 8430421H08Rik| 9630005B12Rik| AW049894| Hh1| HHL| mKIAA0471	RAB GTPase activating protein 1-like	Rabgap1l
936	Gpr52	2.04057	1.44636	1.00301	0.491536	0.422939	0.425125	0.700209	0.424059	0.00439642	1.03337	0.536818	0.00873394	0.00877948	0	0.0032743	1.62822	0.927036	0.000250216	0.0174153	0	0	0	0	2	1	0	0	0	620246	#FF6347,black	#FFE4c3,black		#87CEEB,black	Gpr52	chr1	160576668	160577753	1086	-	NM_001146330	P18086	EG620246	G protein-coupled receptor 52	Gpr52
937	Rc3h1	0.993438	0.817154	1.03518	1.04201	0.937106	0.242762	0.702245	0.522906	8.4386	8.4291	8.14728	8.48847	8.53138	8.33943	8.47449	8.38223	7.97977	8.29734	8.5487	8.42562	345	347	346	308	286	313	326	382	381305					Rc3h1	chr1	160906411	160974976	11011	+	NM_001024952	P395	5730557L09Rik| Gm551| mKIAA2025| N28103	RING CCCH (C3H) domains 1	Rc3h1
938	Serpinc1	0.809962	0.788109	0.796053	0.982828	0.504522	0.403841	0.557476	0.962931	6.01123	5.70716	5.6677	5.68217	5.71098	6.25963	5.42884	5.94037	5.79646	5.52631	5.20587	6.03964	48	81	41	56	62	45	31	72	11905		#E0FFFF,black	#E0FFFF,black		Serpinc1	chr1	160978606	161003014	2161	+	NM_080844	P24948	AI114908| At-3| At3| ATIII	serine (or cysteine) peptidase inhibitor, clade C (antithrombin), member 1	Serpinc1
939	Zbtb37	0.517172	0.836292	0.389619	0.753365	0.288572	0.542347	0.104718	0.682793	3.70754	2.75626	3.44962	2.34768	3.98106	3.36975	3.35288	1.7207	3.29752	3.58721	2.5235	2.14742	14	10	9	2	10	11	4	4	240869	#B0E0E6,black		#87CEEB,black	#E0FFFF,black	Zbtb37	chr1	161017756	161034259	3883	-	NM_173424	P20022	D430004I08Rik	zinc finger and BTB domain containing 37	Zbtb37
940	Gas5	1.213	1.21203	1.45378	1.1985	0.107173	0.185984	0.0239402	0.011198	9.65774	9.93632	9.93517	10.1976	9.75738	9.55071	9.96656	9.90543	10.0269	9.83719	10.1977	10.1974	808	805	975	887	1184	912	1024	1307	14455			#FFE4c3,black		Gas5	chr1	161035166	161038537	2554	+	NR_002840		Gas-5| Mir5117| Snhg2	growth arrest specific 5	Gas5
941	Snord47	2.01129	1.30389	0.660555	0.328424	0.321611	0.72102	0.432934	0.190068	0.618206	1.62633	1.00103	0.019958	1.04958	0	1.01841	2.05271	0	1.58634	0.0396437	0	1	0	1	3	0	2	0	0	100217446	#FF6347,black	#FFE4c3,black	#B0E0E6,black	#87CEEB,black	Snord47	chr1	161038092	161038156	65	+	NR_028543		MBII-96	small nucleolar RNA, C/D box 47	Snord47
942	Dars2	0.992319	0.856558	0.849853	0.856432	0.960223	0.631108	0.101422	0.377141	5.52851	5.51738	5.30513	5.29379	5.45231	5.60088	5.32086	5.69031	4.80644	5.67502	5.28284	5.30466	40	51	38	47	31	50	33	43	226539					Dars2	chr1	161040613	161070632	3581	-	NM_172644	P16220	5830468K18Rik| aspRS	aspartyl-tRNA synthetase 2 (mitochondrial)	Dars2
943	Cenpl	1.88348	1.25161	1.68849	0.896476	0.120902	0.498823	0.227897	0.74573	4.60861	5.52201	4.93239	5.36435	4.62538	4.59165	5.76046	5.23618	5.24884	4.52645	5.67144	4.9737	22	25	52	34	42	22	44	34	70454	#FFA07A,black	#FFE4c3,black	#FFA07A,black		Cenpl	chr1	161070767	161086724	2591	+	NM_001159930	P15271	2610300B10Rik| AW121806| AW550697| CENP-L	centromere protein L	Cenpl
944	Klhl20	1.26414	0.932478	0.923564	0.730589	0.270582	0.772783	0.445752	0.203842	6.28265	6.6208	6.18179	6.16793	6.34397	6.2186	6.80252	6.41284	5.83356	6.4621	6.05662	6.27126	75	79	108	78	64	87	57	85	226541	#FFE4c3,black			#E0FFFF,black	Klhl20	chr1	161088378	161131479	4037	-	NM_001039482	P23026	AI504637| D930050H05Rik| Kleip| mKIAA4210	kelch-like 20	Klhl20
945	Ankrd45	1.59938	1.73736	1.76138	1.10129	0.258281	0.184601	0.29883	0.778939	2.97034	3.64785	3.76723	3.78704	2.43669	3.35901	3.83889	3.42759	3.92705	3.58748	3.35946	4.11644	4	10	13	9	16	11	8	18	73844	#FFA07A,black	#FFA07A,black	#FFA07A,black		Ankrd45	chr1	161142712	161170507	3723	+	NM_028664	P25174	4933409K03Rik	ankyrin repeat domain 45	Ankrd45
946	4930469G21Rik	0.524016	0.550489	0.432052	0.8245	0.0593937	0.209296	0.0834552	0.54472	2.57488	1.64256	1.71367	1.36416	2.38878	2.7397	1.61327	1.67128	2.18798	1.00231	1.73525	0.863265	4	6	2	2	4	1	2	1	100502590	#B0E0E6,black	#B0E0E6,black	#87CEEB,black		4930469G21Rik	chr1	161156843	161159314	954	-	NM_001195189	P12105		RIKEN cDNA 4930469G21 gene	4930469G21Rik
947	Prdx6	0.851242	1.47191	1.28231	1.5064	0.0040591	0.00450338	0.00132583	0.000541117	11.0394	10.8071	11.5971	11.3982	11.0494	11.0294	10.8181	10.796	11.6272	11.5664	11.3896	11.4067	1980	2245	1760	1645	3592	3026	2340	3024	11758		#FFE4c3,black	#FFE4c3,black	#FFA07A,black	Prdx6	chr1	161240112	161251210	2489	-	NR_130150		1-Cys Prx| 1-cysPrx| 9430088D19Rik| AA690119| aiPLA2| Aop2| Brp-12| CP-3| GPx| Ltw-4| Ltw4| Lvtw-4| NSGPx| ORF06| Prdx5	peroxiredoxin 6	Prdx6
948	Tnfsf4	2.54939	1.4407	1.00399	0.393818	0.101867	0.425974	0.700129	0.102331	0.00583108	1.35598	0.532599	0.0115812	0.0116387	0	1.01518	1.63146	0.920549	0.000331942	0.0230702	0	0	0	1	2	1	0	0	0	22164	#FF6347,black	#FFE4c3,black		#87CEEB,black	Tnfsf4	chr1	161395438	161418206	1609	+	NM_009452	P6589	Ath-1| Ath1| CD134L| gp34| OX-40L| Ox40l| Tnlg2b| TXGP1| Txgp1l	tumor necrosis factor (ligand) superfamily, member 4	Tnfsf4
949	Tnfsf18	5.5909	2.34492	1.99476	0.356788	0.0158879	0.0678139	0.0271196	0.0274831	0.0193818	2.50246	1.24892	1.0156	0.0385067	0	2.34286	2.64615	1.45979	1.00188	1.13139	0.889694	0	0	4	5	2	1	1	1	240873	#FF4500,black	#FF6347,black	#FFA07A,black	#87CEEB,black	Tnfsf18	chr1	161494657	161505290	2064	+	NM_183391	P21485	Gitrl| Tnlg2a	tumor necrosis factor (ligand) superfamily, member 18	Tnfsf18
950	Fasl	2.03855	0.998016	1.00202	0.491537	0.422844	0.433901	0.700291	0.423595	0.00294896	1.03049	8.39014e-05	0.00585988	0.00589191	0	0.00219636	1.62476	0	0.000167798	0.0116961	0	0	0	0	2	0	0	0	0	14103	#FF6347,black			#87CEEB,black	Fasl	chr1	161780692	161788495	1934	-	NM_001205243	P11883	APT1LG1| CD178| CD95-L| CD95L| Fas-L| Faslg| gld| Tnfsf6| Tnlg1a	Fas ligand (TNF superfamily, member 6)	Fasl
951	Suco	1.07568	1.05905	1.15348	1.07233	0.619882	0.510409	0.179308	0.54654	8.31706	8.4223	8.39983	8.52305	8.20604	8.42014	8.55923	8.27101	8.40886	8.39073	8.50425	8.54161	275	367	367	285	385	334	316	414	226551					Suco	chr1	161816112	161876661	6308	-	NM_172645	P16396	4732491B11| AI848100| AU016931| Opt	SUN domain containing ossification factor	Suco
952	4930558K02Rik	1.07245	1.16054	1.24941	1.165	0.941432	0.880634	0.711365	0.814662	1.2779	1.37882	1.4927	1.59915	0.0383796	1.93461	0.0143823	2.06732	2.21025	0.00110199	1.70965	1.47948	0	3	0	3	4	0	2	2	75368					4930558K02Rik	chr1	161942089	161979636	1164	-	NM_001204904	P24221		RIKEN cDNA 4930558K02 gene	4930558K02Rik
953	Pigc	1.00684	1.06389	1.02913	1.02214	0.947162	0.304802	0.761831	0.852265	8.77671	8.78654	8.86606	8.81813	8.70832	8.842	8.66887	8.89534	8.87449	8.85758	8.71637	8.91319	390	492	396	440	532	462	366	536	67292					Pigc	chr1	161969188	161973435	6497	+	NM_026078	P4979	3110030E07Rik| AW212108	phosphatidylinositol glycan anchor biosynthesis, class C	Pigc
954	Dnm3	0.731119	0.785919	0.729975	0.998435	0.231601	0.371311	0.150518	0.992654	6.64864	6.19682	6.30109	6.19456	6.4704	6.80726	5.96725	6.39482	6.54818	6.00276	6.24048	6.14713	82	119	60	77	105	63	65	78	103967	#E0FFFF,black	#E0FFFF,black	#E0FFFF,black		Dnm3	chr1	161987302	162478030	9388	-	NM_001038619	P16145	9630020E24Rik| AW061159| B230343F03Rik| C530045C17| mKIAA0820	dynamin 3	Dnm3
955	2810442N19Rik	1.06572	0.981855	1.0955	1.02795	0.925513	0.978603	0.924811	0.9708	1.27981	1.37163	1.25339	1.4114	0.0333535	1.93838	1.02294	1.65224	1.46759	1.00175	2.111	0	0	3	1	2	2	1	3	0	72753					2810442N19Rik	chr1	162004969	162016485	919	+	NR_040562			RIKEN cDNA 2810442N19 gene	2810442N19Rik
956	Dnm3os	1.16493	1.21171	1.25154	1.07435	0.264905	0.443546	0.0915804	0.523355	6.84368	7.06392	7.12073	7.16738	6.91748	6.7659	6.9427	7.17574	7.35868	6.83562	7.23803	7.0931	112	116	119	133	185	113	131	151	474332			#FFE4c3,black		Dnm3os	chr1	162217623	162225550	7928	+	NR_002870		6030416H16Rik| Hag2| Npn1| P/L01	dynamin 3, opposite strand	Dnm3os
957	Mettl13	0.849771	0.706568	0.714931	0.841322	0.588042	0.404823	0.113193	0.652385	4.72236	4.48751	4.22127	4.23824	4.73253	4.71213	4.83956	4.02082	3.49302	4.70294	4.4356	4.00954	24	27	27	14	12	25	18	17	71449		#E0FFFF,black	#E0FFFF,black		Mettl13	chr1	162533672	162548345	2790	-	NM_144877	P23302	5630401D24Rik	methyltransferase like 13	Mettl13
958	Vamp4	1.0817	0.963807	1.0155	0.938799	0.700736	0.78499	0.834376	0.74508	5.53742	5.65072	5.48424	5.55961	5.61834	5.4517	5.86698	5.39624	5.62791	5.32467	5.51562	5.6023	45	46	56	38	55	39	39	53	53330					Vamp4	chr1	162570828	162599078	2532	+	NM_016796	P3569	D1Ertd147e	vesicle-associated membrane protein 4	Vamp4
959	Myoc	0.344619	0.592453	0.430569	1.24941	0.0847491	0.182309	0.107851	0.295587	6.52617	4.98924	5.77094	5.31048	6.78835	6.20552	4.79425	5.16099	5.6753	5.86064	5.44793	5.15856	103	78	26	32	57	57	37	39	17926	#87CEEB,black	#B0E0E6,black	#87CEEB,black		Myoc	chr1	162639150	162649694	2080	+	NM_010865	P6065	AI957332| GLC1A| TIGR	myocilin	Myoc
960	7420461P10Rik	1.00052	0.999003	1.46674	1.46597	0.724285	0.433904	0.420124	0.420556	0.00148051	0.00223656	4.2112e-05	0.554094	0.00295951	0	0.0011027	0.00336952	0	8.42228e-05	0.00587935	0.950401	0	0	0	0	0	0	0	1	100038657			#FFE4c3,black	#FFE4c3,black	7420461P10Rik	chr1	162647243	162658219	741	-	NM_001177581	P6261	ENSMUSG00000073516	RIKEN cDNA 7420461P10 gene	7420461P10Rik
961	Prrc2c	0.984058	1.16197	1.12067	1.13883	0.76425	0.47096	0.218353	0.237755	10.1084	10.0853	10.325	10.2728	10.1001	10.1167	10.016	10.1513	10.5367	10.0769	10.3576	10.1827	1025	1192	1009	1052	1686	1077	1144	1294	226562					Prrc2c	chr1	162671785	162740556	10444	-	NM_001081290	P24684	1810043M20Rik| 9630039I18Rik| A630006J20| Bat2d| Bat2d1| Bat2l2| E130112L15Rik| mKIAA1096| Prrc3	proline-rich coiled-coil 2C	Prrc2c
962	Fmo4	2.03645	1.43537	1.92736	0.946427	0.000552573	0.426826	0.416413	0.915782	0.00723883	1.0333	0.528661	0.953862	0.0144415	0	1.0163	1.0501	0.914484	0.000412171	0.0286056	1.51302	0	0	1	1	1	0	0	2	226564	#FF6347,black	#FFE4c3,black	#FFA07A,black		Fmo4	chr1	162793883	162812549	1787	-	NM_144878	P12749	D1Ertd532e	flavin containing monooxygenase 4	Fmo4
963	Fmo1	0.665649	0.874879	0.795725	1.19541	0.118985	0.374156	0.241004	0.271568	7.29361	6.70644	7.10076	6.96395	7.44354	7.12627	6.56008	6.83931	7.1217	7.07951	7.06539	6.85483	162	149	91	105	157	134	116	128	14261	#B0E0E6,black		#E0FFFF,black		Fmo1	chr1	162829561	162866548	2326	-	NM_010231	P13114		flavin containing monooxygenase 1	Fmo1
964	Fmo2	0.368913	0.441653	0.45318	1.22842	0.0314925	0.0507424	0.0407631	0.376853	7.74769	6.30904	6.56867	6.60584	7.88696	7.59351	6.08188	6.50525	6.81627	6.26959	6.43	6.76256	221	206	65	83	127	76	74	120	55990	#87CEEB,black	#87CEEB,black	#87CEEB,black		Fmo2	chr1	162875047	162898712	3336	-	NM_018881	P7075	2310008D08Rik| 2310042I22Rik| AW107733	flavin containing monooxygenase 2	Fmo2
965	Fmo6	1	1	1	1	1	1	1	1	0	0	0	0	0	0	0	0	0	0	0	0	0	0	0	0	0	0	0	0	226565					Fmo6	chr1	162916551	162937225	1870	-	NM_001178038	P16856		flavin containing monooxygenase 6	Fmo6
966	Fmo3	0.3254	0.190335	0.343877	1.05678	0.316838	0.257905	0.361457	0.943211	3.26866	1.64894	0.87527	1.72863	3.86307	2.23995	1.61641	1.68076	1.41536	0.00206622	0.139409	2.46644	13	4	2	2	2	0	0	5	14262	#87CEEB,black	#00BFFF,black	#87CEEB,black		Fmo3	chr1	162953800	162984491	2010	-	NM_008030	P22791	AW111792	flavin containing monooxygenase 3	Fmo3
967	Mroh9	1	1	1	1	1	1	1	1	0	0	0	0	0	0	0	0	0	0	0	0	0	0	0	0	0	0	0	0	78258					Mroh9	chr1	163024302	163085670	2956	-	NM_030071	P2159	4921528O07Rik| Armc11	maestro heat-like repeat family member 9	Mroh9
968	Prrx1	0.872949	1.1471	0.982728	1.12576	0.281742	0.0828186	0.736035	0.364871	8.23714	8.04111	8.43514	8.21201	8.21083	8.26299	8.17536	7.89308	8.48631	8.38208	8.15083	8.2707	276	329	281	219	406	332	247	343	18933					Prrx1	chr1	163245119	163313650	7630	-	NM_175686	P19043	A230024N07Rik| AA755424| AI385634| AI843499| K-2| mHox| Pmx| Pmx1| Prx1	paired related homeobox 1	Prrx1
969	Gorab	0.976881	0.889069	0.732939	0.750284	0.909496	0.55854	0.0636327	0.31762	4.35424	4.32049	4.18461	3.906	4.41104	4.29511	4.03508	4.55866	4.41548	3.90962	3.78642	4.01643	19	20	15	21	23	14	11	17	98376			#E0FFFF,black	#E0FFFF,black	Gorab	chr1	163384909	163403641	2509	-	NM_178883	P18243	NTKL-BP1| SCYL1-BP1| Scyl1bp1	golgin, RAB6-interacting	Gorab
970	Mettl11b	1	1	1	1	1	1	1	1	0	0	0	0	0	0	0	0	0	0	0	0	0	0	0	0	0	0	0	0	240879					Mettl11b	chr1	163702993	163725232	1053	-	NM_001143956	P12307	Gm207| NTM1B	methyltransferase like 11B	Mettl11b
971	Kifap3	1.15192	1.33906	1.29158	1.12124	0.428182	0.0641498	0.151787	0.492317	7.30327	7.50731	7.72449	7.67241	7.18574	7.41195	7.33062	7.66471	7.77223	7.67512	7.55343	7.78233	135	182	156	187	247	203	163	244	16579		#FFE4c3,black	#FFE4c3,black		Kifap3	chr1	163779583	163917107	4010	+	NM_001305643	P19596	KAP-3| KAP3| SMAP	kinesin-associated protein 3	Kifap3
972	Scyl3	1.82891	1.2845	1.29958	0.710579	0.129433	0.546202	0.593134	0.443702	4.79147	5.66245	5.15268	5.16952	4.62646	4.93953	5.89047	5.39151	5.52653	4.64672	5.60931	4.53375	22	32	57	38	51	24	42	25	240880	#FFA07A,black	#FFE4c3,black	#FFE4c3,black	#E0FFFF,black	Scyl3	chr1	163929100	163955126	5072	+	NM_001286002	P8752	1200016D23Rik| 6030457O16| AW214499| Pace1	SCY1-like 3 (S. cerevisiae)	Scyl3
973	BC055324	2.25274	1.81009	1.34204	0.595738	0.00942734	0.3439	0.52772	0.184552	2.79492	3.96661	3.65098	3.21936	2.69007	2.89267	4.02955	3.90079	4.09664	3.00275	3.63325	2.63668	5	7	15	13	18	7	10	6	381306	#FF6347,black	#FFA07A,black	#FFE4c3,black	#B0E0E6,black	BC055324	chr1	163954008	163994781	2910	-	NM_201364	P12093		cDNA sequence BC055324	BC055324
974	Mettl18	0.864948	0.922961	0.678978	0.784993	0.637515	0.703758	0.209228	0.393683	4.95785	4.74854	4.84219	4.39929	4.67991	5.1908	4.4287	5.01018	4.82358	4.86057	4.37153	4.42653	23	38	20	29	31	28	17	23	69962			#E0FFFF,black	#E0FFFF,black	Mettl18	chr1	163994945	163997244	1458	+	NM_027279	P4695	2810422O20Rik| C78571	methyltransferase like 18	Mettl18
975	Sele	0.862026	2.16383	1.64545	1.90881	0.831585	0.266704	0.415122	0.103775	1.27302	1.05883	2.38661	1.9915	0.0529306	1.92447	1.02887	1.08818	2.69	2.00194	1.72912	2.21343	0	3	1	1	6	3	2	4	20339		#FF6347,black	#FFA07A,black	#FFA07A,black	Sele	chr1	164048234	164057677	2912	+	NM_011345	P3572	CD62E| E-selectin| Elam| ELAM-1| LECAM2	selectin, endothelial cell	Sele
976	Sell	0.352001	0.426518	0.481763	1.36864	0.354079	0.41615	0.469671	0.692178	2.14252	0.636171	0.913198	1.08892	1.06163	2.75347	0.0124662	1.0702	1.46768	0.000954733	1.70234	0	1	6	0	1	2	0	2	0	20343	#87CEEB,black	#87CEEB,black	#87CEEB,black	#FFE4c3,black	Sell	chr1	164062076	164080785	2321	+	NM_001164059	P7945	AI528707| CD62L| L-selectin| LECAM-1| Lnhr| Ly-22| Ly-m22| Lyam-1| Lyam1	selectin, lymphocyte	Sell
977	Selp	0.485894	0.584724	1.08558	2.23418	0.0026956	0.0100638	0.935167	0.585553	2.69422	1.65293	1.92004	2.81268	2.65895	2.72864	1.61837	1.68668	1.83274	2.00237	3.70617	0	5	6	2	2	3	3	11	0	20344	#87CEEB,black	#B0E0E6,black		#FF6347,black	Selp	chr1	164115264	164150026	3438	+	NM_011347	P6521	CD62P| GMP-140| Grmp| LECAM3| PADGEM	selectin, platelet	Selp
978	Gm16548	0.440518	0.289723	0.455074	1.03304	0.319766	0.218095	0.335431	0.953434	1.78754	0.604813	0.000285885	0.651712	1.04955	2.27341	1.01839	0.0227609	0	0.000571713	1.099	0	1	4	1	0	0	0	1	0	100503816	#87CEEB,black	#87CEEB,black	#87CEEB,black		Gm16548	chr1	164148576	164152217	1241	-	NR_037987			predicted gene 16548	Gm16548
979	F5	1.31766	1.26352	0.72307	0.548751	0.624924	0.76885	0.270645	0.378226	3.37439	3.77238	3.71184	2.9066	3.09634	3.60742	3.03599	4.25755	2.3717	4.39443	2.79279	3.01209	7	12	7	17	5	20	5	8	14067	#FFE4c3,black	#FFE4c3,black	#E0FFFF,black	#B0E0E6,black	F5	chr1	164151835	164220277	7433	+	NM_007976	P8575	AI173222| Cf-5| Cf5	coagulation factor V	F5
980	Slc19a2	1.49182	1.1291	1.33044	0.891822	0.0150344	0.876592	0.153083	0.361696	5.10643	5.6835	5.2816	5.51833	5.18522	5.02309	5.70641	5.66023	3.77435	6.00251	5.36332	5.65829	33	34	50	46	15	63	35	55	116914	#FFE4c3,black		#FFE4c3,black		Slc19a2	chr1	164249046	164265385	3457	+	NM_001276455	P5163	AV276020| AW322295| DDA1| THTR1| TRMA	solute carrier family 19 (thiamine transporter), member 2	Slc19a2
981	Ccdc181	0.971548	1.29939	0.868377	0.893808	0.942833	0.28985	0.63086	0.806598	6.18037	6.13872	6.5582	5.97676	5.95627	6.37429	5.56109	6.55009	6.71862	6.3777	5.63122	6.25533	57	88	45	86	118	82	42	84	74895		#FFE4c3,black			Ccdc181	chr1	164275598	164287847	1896	+	NM_029115	P12016	4930455F23Rik| AI427889	coiled-coil domain containing 181	Ccdc181
982	Blzf1	1.07478	1.01724	0.922415	0.858235	0.419794	0.916211	0.0465059	0.175239	8.2378	8.34184	8.26246	8.12129	8.25687	8.21848	8.24033	8.43668	8.45392	8.04165	8.10378	8.13858	285	319	294	320	397	262	239	313	66352					Blzf1	chr1	164289800	164307484	3948	-	NM_025505	P4852	1700030G05Rik| Blzf1l| Golgin-45| Jem-1	basic leucine zipper nuclear factor 1	Blzf1
983	Nme7	0.846546	0.960562	0.790837	0.934193	0.311999	0.507244	0.0292815	0.677588	11.0149	10.7745	10.9568	10.6763	11.0478	10.9812	10.954	10.5696	11.0207	10.8899	10.7273	10.6235	1978	2171	1934	1406	2359	1893	1478	1757	171567			#E0FFFF,black		Nme7	chr1	164307672	164437300	3100	+	NM_001293313	P13583	D530024H21Rik| Nm23-M7| Nm23-r7	NME/NM23 family member 7	Nme7
984	Atp1b1	0.826374	0.912188	0.766237	0.927228	0.10614	0.120417	0.0129659	0.407347	11.8379	11.5628	11.7053	11.4538	11.8724	11.8025	11.6584	11.4604	11.7416	11.6681	11.4317	11.4755	3504	3837	3152	2608	3889	3247	2409	3172	11931			#E0FFFF,black		Atp1b1	chr1	164437099	164458355	2590	-	NM_009721	P26224	Atp4b| Atpb| Atpb-1| NKbeta1	ATPase, Na+/K+ transporting, beta 1 polypeptide	Atp1b1
985	Dpt	1.62174	1.76751	1.56412	0.964472	0.199106	0.0406443	0.0656186	0.872359	9.07311	9.77065	9.89483	9.71846	9.24228	8.88143	10.0187	9.4709	9.81077	9.97426	9.63541	9.79698	565	506	1011	656	1019	1003	693	990	56429	#FFA07A,black	#FFA07A,black	#FFA07A,black		Dpt	chr1	164796732	164824266	1636	+	NM_019759	P2816	1810032B19Rik| 5033416F05Rik| EQ-1| Eq1	dermatopontin	Dpt
986	Gm20743	0.492773	1.16888	1.2122	2.45996	0.42706	0.787272	0.731853	0.0490518	1.0382	0.0171915	1.26333	1.31583	1.63567	0	0.00848984	0.0258411	1.48488	1.00148	1.1041	1.50042	2	0	0	0	2	1	1	2	433374	#87CEEB,black			#FF6347,black	Gm20743	chr1	164863121	164871438	1588	+	NR_040303			predicted gene, 20743	Gm20743
987	Xcl1	0.510902	0.509359	0.5114	1.00097	0.42225	0.421037	0.422644	0.843375	0.973328	0.00444681	8.3772e-05	0.00585085	0.00588284	1.54727	0.00219297	0.00669714	0	0.000167539	0.0116781	0	0	2	0	0	0	0	0	0	16963	#B0E0E6,black	#B0E0E6,black	#B0E0E6,black		Xcl1	chr1	164931648	164935510	502	-	NM_008510	P8004	AI661682| ATAC| Lptn| LTN| SCM-1| SCM-1a| Scyc1	chemokine (C motif) ligand 1	Xcl1
988	4930568G15Rik	0.67742	0.67639	0.677752	1.00049	0.422245	0.421017	0.422644	0.843504	0.564114	0.00223702	4.21208e-05	0.00294328	0.00296012	0.967099	0.00110293	0.00337022	0	8.42403e-05	0.00588057	0	0	1	0	0	0	0	0	0	75857	#E0FFFF,black	#E0FFFF,black	#E0FFFF,black		4930568G15Rik	chr1	165066617	165091930	998	-	NR_040480			RIKEN cDNA 4930568G15 gene	4930568G15Rik
989	Tbx19	1.00104	1.45237	1.46306	1.46154	0.724307	0.424285	0.417576	0.418441	0.00294287	0.00444448	0.541354	0.551932	0.00587976	0	0.00219182	0.00669363	0.933995	0.000167451	0.011672	0.944088	0	0	0	0	1	0	0	1	83993		#FFE4c3,black	#FFE4c3,black	#FFE4c3,black	Tbx19	chr1	165137853	165160773	2662	-	NM_032005	P16969	AU019250| D1Ertd754e| Tpit	T-box 19	Tbx19
990	Sft2d2	1.11035	0.987915	0.967481	0.871333	0.135131	0.871395	0.260135	0.0841143	8.13446	8.28547	8.11692	8.08676	8.1577	8.11083	8.33938	8.22946	8.02051	8.20728	8.067	8.10626	266	296	315	277	294	294	233	306	108735					Sft2d2	chr1	165174341	165194433	5526	-	NM_145512	P10539	2010005O13Rik| AI506168| AW561909| cI-45	SFT2 domain containing 2	Sft2d2
991	Tiprl	1.01082	1.07712	0.970418	0.960033	0.68049	0.20049	0.551145	0.483059	9.46014	9.47567	9.56733	9.41682	9.46354	9.45674	9.4431	9.50751	9.51148	9.6211	9.47735	9.35365	659	754	678	673	828	785	621	728	226591					Tiprl	chr1	165212286	165236958	4395	-	NM_145513	P11559	1810011K17Rik	TIP41, TOR signalling pathway regulator-like (S. cerevisiae)	Tiprl
992	Gpr161	0.658142	0.656151	1.0164	1.54435	0.424929	0.422692	0.97672	0.424825	0.607984	0.00445471	8.39209e-05	0.631455	1.0344	0	0.00219687	0.00670902	0	0.000167837	1.06919	0	1	0	0	0	0	0	1	0	240888	#B0E0E6,black	#B0E0E6,black		#FFA07A,black	Gpr161	chr1	165295766	165321851	1943	+	NM_001081126	P22246	Gm208| Gm208Gpr| vl	G protein-coupled receptor 161	Gpr161
993	Dcaf6	0.97986	1.02538	1.01522	1.03609	0.862655	0.621368	0.644356	0.769464	10.025	9.99569	10.0612	10.0468	10.0101	10.0398	9.83678	10.1388	10.12	9.9999	10.0838	10.0089	963	1130	891	1043	1263	1021	946	1147	74106					Dcaf6	chr1	165329501	165460463	3305	-	NM_028759	P17772	1200006M05Rik| Iqwd1| PC326	DDB1 and CUL4 associated factor 6	Dcaf6
994	Mpc2	0.82798	0.780699	0.680591	0.82199	0.102401	0.014081	0.00691366	0.114861	11.3887	11.1164	11.0315	10.8336	11.4247	11.3518	11.0189	11.2077	11.0448	11.0181	10.8516	10.8153	2569	2807	2023	2189	2399	2069	1611	2007	70456		#E0FFFF,black	#E0FFFF,black		Mpc2	chr1	165461208	165481214	854	+	NM_027430	P4866	0610006C01Rik| 2010002I07Rik| 2610205H19Rik| AA108335| Brp44| ESTM43	mitochondrial pyruvate carrier 2	Mpc2
995	Adcy10	0.658142	0.954864	0.658783	1.00097	0.424926	0.9301	0.425658	0.843375	0.607977	0.00444862	0.541345	0.00585323	1.03439	0	0.00219386	0.00669986	0.933981	0.000167607	0.0116828	0	1	0	0	0	1	0	0	0	271639	#B0E0E6,black		#B0E0E6,black		Adcy10	chr1	165485183	165576773	5209	+	NM_173029	P14099	4930431D04Rik| 4931412F17| sAC| Sacy	adenylate cyclase 10	Adcy10
996	Mpzl1	1.43237	1.15341	1.40848	0.983323	0.272939	0.034147	0.00312103	0.941745	6.77523	7.29363	6.98113	7.26937	6.7847	6.76569	7.55848	6.96899	7.01616	6.94524	7.29164	7.24676	102	116	183	115	146	122	136	168	68481	#FFE4c3,black		#FFE4c3,black		Mpzl1	chr1	165592181	165634541	2356	-	NM_001001880	P2434	1110007A10Rik| PZR	myelin protein zero-like 1	Mpzl1
997	Rcsd1	1.00799	0.830812	0.855521	0.848739	0.961855	0.0539207	0.0365452	0.411579	9.52862	9.54011	9.26122	9.3035	9.50012	9.55658	9.73614	9.31318	9.19733	9.32239	9.26835	9.33781	676	808	831	588	666	638	537	720	226594					Rcsd1	chr1	165648945	165708094	2670	-	NM_178593	P16902	A430105K13Rik| BC025872| CapZIP	RCSD domain containing 1	Rcsd1
998	Creg1	0.72301	0.886662	0.710775	0.983078	0.130588	0.274692	0.000898006	0.92261	9.97608	9.50816	9.80253	9.48354	9.98269	9.96943	9.2672	9.71458	9.92107	9.67338	9.46853	9.49839	945	1076	600	777	1100	814	617	805	433375	#E0FFFF,black		#E0FFFF,black		Creg1	chr1	165763780	165775304	2125	+	NM_011804	P6253	AA755314| Creg	cellular repressor of E1A-stimulated genes 1	Creg1
999	Cd247	1.1119	1.18402	1.21868	1.09603	0.730417	0.411182	0.498533	0.782672	3.91006	4.06309	4.15375	4.19538	4.09186	3.702	4.35431	3.69782	4.29055	4.00262	3.89289	4.4453	15	13	19	11	21	15	12	23	12503					Cd247	chr1	165788681	165871153	3949	+	NR_103716		4930549J05Rik| A430104F18Rik| AW552088| Cd3| Cd3-eta| Cd3-zeta| Cd3h| Cd3z| Cd3zeta| T3z| Tcrk| Tcrz	CD247 antigen	Cd247
1000	Pou2f1	0.911082	0.943513	0.999166	1.09668	0.470603	0.594615	0.993335	0.209772	8.62319	8.48884	8.5393	8.62198	8.48956	8.74548	8.56326	8.41037	8.51318	8.56496	8.61821	8.62575	335	460	368	314	414	377	342	439	18986					Pou2f1	chr1	165865154	166002634	13123	-	NM_011137	P20142	2810482H01Rik| NF-A1| Oct-1| Oct1| Otf-1| Otf1	POU domain, class 2, transcription factor 1	Pou2f1
1001	Dusp27	0.827957	1.12022	0.776647	0.938028	0.142836	0.329666	0.00115864	0.557287	8.25552	7.98315	8.41931	7.89086	8.25663	8.25442	7.84981	8.1052	8.53568	8.29272	7.90485	7.87672	285	327	224	254	420	312	208	261	240892			#E0FFFF,black		Dusp27	chr1	166098148	166127898	4021	-	NM_001033344	P19558	C130085G02Rik| Gm209	dual specificity phosphatase 27 (putative)	Dusp27
1002	Gpa33	1	1	1	1	1	1	1	1	0	0	0	0	0	0	0	0	0	0	0	0	0	0	0	0	0	0	0	0	59290					Gpa33	chr1	166130460	166166510	2293	+	NM_021610	P1294	2010310L10Rik| 2210401D16Rik| BB116197	glycoprotein A33 (transmembrane)	Gpa33
1003	Mael	1	1	1	1	1	1	1	1	0	0	0	0	0	0	0	0	0	0	0	0	0	0	0	0	0	0	0	0	98558					Mael	chr1	166201385	166238744	1546	-	NM_175296	P23265	4933405K18Rik| AU019877	maelstrom spermatogenic transposon silencer	Mael
1004	Ildr2	1.33212	0.771998	0.818105	0.614136	0.471276	0.628645	0.717197	0.144091	4.3791	4.79283	4.00577	4.08946	4.8406	3.69647	4.78679	4.79884	3.71077	4.25057	4.4324	3.63871	26	13	26	25	14	18	18	13	100039795	#FFE4c3,black	#E0FFFF,black		#B0E0E6,black	Ildr2	chr1	166254139	166316832	8260	+	NM_001164528	P5686	2810478N18Rik| 3110063L10Rik| AI852300| D1Ertd471e| Dbsm1| ENSMUSG00000040612| Ll	immunoglobulin-like domain containing receptor 2	Ildr2
1005	Tada1	1.22785	1.36662	1.31295	1.06931	0.00827075	0.181099	0.0152437	0.193969	6.78137	7.07751	7.23199	7.17419	6.78461	6.77813	7.10166	7.05294	7.02619	7.41206	7.21644	7.13066	102	117	133	122	147	169	129	155	27878		#FFE4c3,black	#FFE4c3,black		Tada1	chr1	166379167	166393620	2144	+	NM_030245	P9310	2900026B15Rik| D1Ertd251e| Staf42| Tada1l	transcriptional adaptor 1	Tada1
1006	Pogk	1.24273	1.27036	1.12689	0.906791	0.153421	0.155658	0.49457	0.406946	6.75811	7.07162	7.10335	6.93046	6.9043	6.59543	7.09067	7.05231	7.16758	7.03612	6.78233	7.06479	111	103	132	122	162	130	95	148	71592		#FFE4c3,black			Pogk	chr1	166393612	166409828	7370	-	NM_001142948	P4622	9130401E23Rik| BASS2| mKIAA1513	pogo transposable element with KRAB domain	Pogk
1007	Gm4846	1	1	1	1	1	1	1	1	0	0	0	0	0	0	0	0	0	0	0	0	0	0	0	0	0	0	0	0	226601					Gm4846	chr1	166483613	166497588	1744	-	NM_001164306	P19282	EG226601| Fmo13	predicted gene 4846	Gm4846
1008	Gm4847	0.514998	0.511191	1.23511	2.39827	0.421655	0.418642	0.810682	0.419246	0.968271	0.0109114	0.000205866	1.27291	0.0144252	1.53752	0.0053848	0.0164169	0	0.000411703	0.0285733	1.93091	0	2	0	0	0	0	0	3	226604	#B0E0E6,black	#B0E0E6,black		#FF6347,black	Gm4847	chr1	166628971	166647693	3012	-	NM_001164312	P12023	EG226604| Fmo12	predicted gene 4847	Gm4847
1009	Fmo9	1	1	1	1	1	1	1	1	0	0	0	0	0	0	0	0	0	0	0	0	0	0	0	0	0	0	0	0	240894					Fmo9	chr1	166662055	166681845	3065	-	NM_172844	P5872	4831428F09Rik	flavin containing monooxygenase 9	Fmo9
1010	Gm16701	0.832361	0.9811	0.409606	0.492102	0.74899	0.9527	0.069229	0.426314	1.31033	1.04561	1.2828	0.0226411	1.05215	1.52925	0.00849692	1.64274	0.897809	1.5864	0.0449323	0	1	2	0	2	1	2	0	0	100503962			#87CEEB,black	#87CEEB,black	Gm16701	chr1	166974023	166999730	936	-	NR_037988			predicted gene, 16701	Gm16701
1011	Fam78b	1.09927	1.42815	1.15855	1.05392	0.832391	0.181391	0.591349	0.897617	4.3013	4.43784	4.81545	4.51362	4.00894	4.54429	3.84607	4.85628	4.91977	4.70299	4.28406	4.71161	14	24	13	26	33	25	16	28	226610		#FFE4c3,black			Fam78b	chr1	167001417	167091302	4666	+	NM_001160262	P13011	C030014K22Rik| C030020L09Rik	family with sequence similarity 78, member B	Fam78b
1012	Uck2	1.05934	1.19339	0.864838	0.816396	0.732825	0.579894	0.469646	0.111357	6.22862	6.31179	6.48369	6.01913	6.00509	6.42212	6.24496	6.37565	6.76622	6.132	6.10388	5.92908	59	91	73	76	122	69	59	67	80914					Uck2	chr1	167226084	167285127	1337	-	NM_030724	P18852	AA407809| AI481316| AU018180| AU020720| TSA903| UK| UMK| Umpk	uridine-cytidine kinase 2	Uck2
1013	Tmco1	0.935515	1.00305	0.762395	0.814946	0.661764	0.805341	0.0955637	0.364954	9.42906	9.33289	9.43345	9.03767	9.41449	9.44348	9.12336	9.51582	9.42746	9.43943	8.88067	9.17924	637	747	543	677	781	692	410	645	68944			#E0FFFF,black		Tmco1	chr1	167308670	167333978	4474	+	NM_001039483	P15885	1190006A08Rik| 4930403O06Rik| AA109065| AU022572| ESTM39	transmembrane and coiled-coil domains 1	Tmco1
1014	Aldh9a1	0.984244	0.628419	0.72306	0.734635	0.587037	0.0167952	0.046526	0.0559208	7.6563	7.63339	6.9861	7.18849	7.67319	7.63922	7.66466	7.60143	7.09086	6.87313	7.30495	7.0618	190	213	197	179	154	116	137	148	56752		#B0E0E6,black	#E0FFFF,black	#E0FFFF,black	Aldh9a1	chr1	167349991	167368530	2833	+	NM_019993	P6621	AA139417| Abaldh| ESTM40| TMABA-DH| Tmabadh	aldehyde dehydrogenase 9, subfamily A1	Aldh9a1
1015	Mgst3	1.0243	0.48498	0.745336	0.727651	0.825246	0.137927	0.0349928	0.0802722	9.49937	9.53401	8.45536	9.07533	9.42783	9.56753	9.41076	9.64756	7.64436	8.97139	9.06107	9.08945	643	814	663	742	227	500	465	606	66447		#87CEEB,black	#E0FFFF,black	#E0FFFF,black	Mgst3	chr1	167372384	167393797	635	-	NM_025569	P20205	2010012L10Rik| 2010306B17Rik| 2700004G04Rik| AA516734| GST-III	microsomal glutathione S-transferase 3	Mgst3
1016	Lrrc52	4.31846	0.913178	0.414851	0.0960646	0.34588	0.894183	0.151932	0.285282	1.3343	3.44482	1.20327	0.0649664	1.66529	0.904024	2.02795	4.14568	1.84956	0.00187842	0.127133	0	2	1	3	16	3	0	0	0	240899	#FF4500,black		#87CEEB,black	#1E90FF,black	Lrrc52	chr1	167445675	167466780	1137	-	NM_001013382	P485	4930413P14Rik	leucine rich repeat containing 52	Lrrc52
1017	Rxrg	0.675721	0.87172	0.586417	0.86784	0.0399293	0.0946366	0.0142682	0.276892	9.06354	8.49804	8.86548	8.29354	9.00354	9.12116	8.3803	8.6069	8.88562	8.84506	8.22069	8.3629	479	597	324	360	536	458	259	366	20183	#E0FFFF,black		#B0E0E6,black		Rxrg	chr1	167598362	167639623	2363	+	NM_009107	P2003	Nr2b3	retinoid X receptor gamma	Rxrg
1018	Lmx1a	0.990775	1.30388	1.7148	1.73077	0.98639	0.721027	0.588351	0.582116	0.618217	0.604847	1.00103	1.39626	1.0496	0	1.01841	0.0228233	0	1.58634	2.09233	0	1	0	1	0	0	2	3	0	110648		#FFE4c3,black	#FFA07A,black	#FFA07A,black	Lmx1a	chr1	167689558	167848733	3338	+	NM_033652	P7080	dr| dreher| Lmx1.1| sst	LIM homeobox transcription factor 1 alpha	Lmx1a
1019	Pbx1	1.01816	0.834552	1.0253	1.00701	0.758507	0.332808	0.6991	0.896106	9.50727	9.53323	9.24634	9.54331	9.56674	9.44524	9.57494	9.49028	9.01499	9.44566	9.48883	9.59581	708	748	743	665	587	695	626	861	18514					Pbx1	chr1	168119364	168432169	9280	-	NM_008783	P6172	2310056B04Rik| D230003C07Rik| Pbx-1	pre B cell leukemia homeobox 1	Pbx1
1020	Nuf2	3.42721	1.95141	2.90607	0.847941	0.150805	0.227456	0.22818	0.766661	2.31998	4.09701	3.2845	3.85905	2.43486	2.19515	4.48711	3.56068	3.64081	2.81026	4.32477	3.16704	4	4	21	10	13	6	17	9	66977	#FF6347,black	#FFA07A,black	#FF6347,black		Nuf2	chr1	169497934	169531464	2405	-	NM_023284	P7658	2410003C07Rik| AU044112| C85691| Cdca1| NUF2R	NUF2, NDC80 kinetochore complex component	Nuf2
1021	Rgs5	0.926295	1.11619	1.23809	1.33661	0.6334	0.432573	0.0239757	0.143165	9.45432	9.34387	9.61291	9.76244	9.41701	9.49069	9.1261	9.53303	9.75609	9.45393	9.79417	9.73	638	772	544	685	981	699	774	945	19737				#FFE4c3,black	Rgs5	chr1	169655501	169693526	1809	+	NM_009063	P5708	1110070A02Rik	regulator of G-protein signaling 5	Rgs5
1022	Rgs4	1.1897	1.62803	1.2244	1.02917	0.657425	0.134934	0.491163	0.913887	7.27322	7.52381	7.97635	7.5653	6.8548	7.59718	7.15525	7.81712	8.0236	7.92749	7.67114	7.45108	107	207	138	208	294	242	177	194	19736		#FFA07A,black			Rgs4	chr1	169741477	169747642	2941	-	NM_009062	P1565	AA004315| AA597169| ESTM48| ESTM50	regulator of G-protein signaling 4	Rgs4
1023	1700084C01Rik	1.03445	0.966457	0.41048	0.39681	0.903585	0.896105	0.0681663	0.0833099	1.30993	1.35879	1.26071	0.0253121	1.05464	1.52676	1.60465	1.06225	1.48032	1.00155	0.0501878	0	1	2	2	1	2	1	0	0				#87CEEB,black	#87CEEB,black	1700084C01Rik	chr1	169928939	169934653	1440	+	NM_001033185	P14574
1024	Hsd17b7	1.08024	1.34236	1.07552	0.995627	0.69493	0.147419	0.660285	0.965781	7.38447	7.49583	7.80924	7.48951	7.15367	7.58339	7.62057	7.35928	7.79549	7.82286	7.49091	7.4881	132	205	191	151	251	225	156	199	15490		#FFE4c3,black			Hsd17b7	chr1	169949537	169969205	4574	-	NM_010476	P17581	AI266814| ERG27	hydroxysteroid (17-beta) dehydrogenase 7	Hsd17b7
1025	3110045C21Rik	1.18524	1.2383	1.29298	1.0909	0.474148	0.533388	0.290296	0.173603	4.68215	4.92733	4.99051	5.05285	4.95182	4.35022	4.98863	4.86332	4.67321	5.25046	5.04508	5.06059	28	21	30	26	28	37	28	36	67303			#FFE4c3,black		3110045C21Rik	chr1	169969409	169972396	1135	+	NR_040438		AI838577	RIKEN cDNA 3110045C21 gene	3110045C21Rik
1026	Ddr2	1.1302	1.15114	1.10275	0.975719	0.329963	0.301158	0.508023	0.78669	8.15255	8.32913	8.35562	8.29366	8.28685	8.00446	8.36661	8.29064	8.29224	8.41634	8.17972	8.39927	291	275	321	289	355	340	252	375	18214					Ddr2	chr1	169972307	170088944	8290	-	NM_022563	P36	AW495251| Ntrkr3| tyro10	discoidin domain receptor family, member 2	Ddr2
1027	Uap1	0.840599	0.907833	0.757913	0.901635	0.387438	0.578591	0.283454	0.687349	7.86721	7.6167	7.72771	7.46731	7.72608	7.99575	7.41108	7.79664	7.55072	7.88534	7.17701	7.70888	197	273	165	205	212	235	125	232	107652			#E0FFFF,black		Uap1	chr1	170141223	170174964	3081	-	NM_133806	P25799	AA420407| AA437972| AgX| AGX-1| AGX-2| AGX1| ESTM38| SPAG2	UDP-N-acetylglucosamine pyrophosphorylase 1	Uap1
1028	Uhmk1	1.70637	1.40203	1.53052	0.896942	0.209582	0.415943	0.549187	0.807995	1.60534	2.37628	2.09286	2.21936	2.076	0.902267	2.34865	2.40339	2.17818	2.00217	2.71989	1.44653	3	1	4	4	4	3	5	2	16589	#FFA07A,black	#FFE4c3,black	#FFA07A,black		Uhmk1	chr1	170199256	170215393	2024	-	NM_010633	P15057	4732477C12Rik| 4930500M09Rik| AA673513| AI449218| AU021979| C820018A03Rik| KIS| Kist| OTTMUSG00000021542| P-CIP2	U2AF homology motif (UHM) kinase 1	Uhmk1
1029	Sh2d1b2	1	1	1	1	1	1	1	1	0	0	0	0	0	0	0	0	0	0	0	0	0	0	0	0	0	0	0	0	545378					Sh2d1b2	chr1	170232871	170251587	399	+	NM_001033499	P14358	EAT-2B| Eat2b| Ert| Sh2d1c	SH2 domain containing 1B2	Sh2d1b2
1030	Sh2d1b1	3.06793	1.48783	2.99787	0.977163	0.189697	0.429612	0.0100085	0.954025	0.0127909	1.63006	0.585996	1.59673	0.0254694	0	1.02032	2.05732	0	1.00155	1.69044	1.4965	0	0	1	3	0	1	2	2	26904	#FF6347,black	#FFE4c3,black	#FF6347,black		Sh2d1b1	chr1	170277324	170285662	1433	+	NM_012009	P26595	EAT-2| EAT-2A| Eat2| Eat2a| Sh2d1b	SH2 domain containing 1B1	Sh2d1b1
1031	Gm7694	0.684829	0.280386	0.464018	0.677568	0.00523835	0.00433547	0.0234776	0.113251	6.02576	5.47958	4.19125	4.91802	5.99501	6.05587	5.46065	5.49826	3.95348	4.39532	5.14988	4.64162	59	70	42	41	17	20	30	27	665574	#E0FFFF,black	#87CEEB,black	#87CEEB,black	#E0FFFF,black	Gm7694	chr1	170298193	170306332	3833	-	NM_001198955	P9584	EG665574	predicted gene 7694	Gm7694
1032	1700015E13Rik	0.685856	1.65844	1.36951	1.99678	0.420214	0.313886	0.370482	0.0137702	0.557063	0.0130402	1.28689	1.01072	0.0172357	0.948993	0.00643688	0.0196135	0.908675	1.58627	1.09362	0.922759	0	1	0	0	1	2	1	1	76925	#E0FFFF,black	#FFA07A,black	#FFE4c3,black	#FFA07A,black	1700015E13Rik	chr1	170308861	170312125	713	+	NM_001039593	P22422		RIKEN cDNA 1700015E13 gene	1700015E13Rik
1033	Nos1ap	0.930818	0.574158	0.579939	0.623043	0.582339	0.119977	0.0910609	0.101732	5.95235	5.84892	5.15186	5.16632	5.82095	6.07277	5.94081	5.75077	5.46104	4.75783	5.40599	4.87874	52	71	59	49	49	26	36	32	70729		#B0E0E6,black	#B0E0E6,black	#B0E0E6,black	Nos1ap	chr1	170317496	170589849	3864	-	NM_001109985	P3923	6330408P19Rik| Capon	nitric oxide synthase 1 (neuronal) adaptor protein	Nos1ap
1034	Olfml2b	1.38735	0.858022	0.825621	0.595107	0.0992196	0.59038	0.0824097	0.0435695	8.8139	9.28623	8.59298	8.53745	8.88822	8.73554	9.15457	9.40687	8.17179	8.91859	8.52395	8.55083	442	457	555	628	327	482	320	417	320078	#FFE4c3,black			#B0E0E6,black	Olfml2b	chr1	170644532	170682789	3095	+	NM_177068	P70	1110018N05Rik| 4832415H08Rik| AI467542	olfactomedin-like 2B	Olfml2b
1035	Atf6	0.96073	1.03152	1.2952	1.34814	0.812796	0.604939	0.0899442	0.16902	9.44669	9.3889	9.49147	9.81987	9.37118	9.51845	9.16782	9.58055	9.50436	9.47845	9.72761	9.90658	618	787	560	708	824	711	739	1068	226641			#FFE4c3,black	#FFE4c3,black	Atf6	chr1	170704457	170867771	7463	-	NM_001081304	P13097	9130025P16Rik| 9630036G24| AA789574| Atf6alpha| ESTM49	activating transcription factor 6	Atf6
1036	Dusp12	1.08311	0.854592	0.804104	0.742403	0.704456	0.135775	0.304231	0.336912	6.29207	6.40725	6.06538	5.97753	6.20452	6.37461	6.14408	6.62975	6.08342	6.04711	6.19421	5.72245	68	88	68	91	76	65	63	58	80915				#E0FFFF,black	Dusp12	chr1	170874188	170885540	1374	-	NM_023173	P11968	1190004O14Rik| AA027408| AW049275| ENSMUSG00000045460| ESTM36| LMW-DSP4| mVH1| T-DSP4| VH1	dual specificity phosphatase 12	Dusp12
1037	Fcrlb	1.00104	0.998015	2.07049	2.06833	0.724307	0.433901	0.423384	0.42376	0.0029506	0.00445615	8.39481e-05	1.05292	0.00589519	0	0.00219758	0.0067112	0	0.000167891	1.6551	0	0	0	0	0	0	0	2	0	435653			#FF6347,black	#FF6347,black	Fcrlb	chr1	170907273	170912941	1284	-	NM_001029984	P19534	FcRL2| Fcrlm2| Fcry| FREB-2| FREB2| mFCRL2	Fc receptor-like B	Fcrlb
1038	Fcrla	1.74888	0.977946	0.992226	0.56735	0.569713	0.963889	0.987227	0.564699	0.55706	1.36349	0.524887	0.545801	0.0172435	0.948984	0.00643979	2.05021	0.908659	0.000492488	0.0341314	0.922746	0	1	0	3	1	0	0	1	98752	#FFA07A,black			#B0E0E6,black	Fcrla	chr1	170917594	170927583	1846	-	NM_145141	P19527	BB219290| FCRL| FCRL1| Fcrlm1| Fcrx| FREB| Freb1| mFcrX| mFREB	Fc receptor-like A	Fcrla
1039	Fcgr2b	1.14064	1.81909	1.12563	0.986843	0.671959	0.0835705	0.641678	0.938686	3.96483	4.15467	4.82804	4.13556	4.26342	3.58787	4.35588	3.92079	4.74198	4.90926	4.10124	4.16909	17	12	19	13	29	29	14	19	14130		#FFA07A,black			Fcgr2b	chr1	170960559	170976071	1546	-	NM_010187	P19429	AI528646| CD32| F630109E10Rik| Fcgr2| Fcgr2a| FcgRII| Fcr-2| Fcr-3| fcRII| Fc[g]RII| Ly-17| Ly-m20| Lym-1| LyM-1	Fc receptor, IgG, low affinity IIb	Fcgr2b
1040	Fcgr4	0.481217	1.14206	0.924579	1.92134	0.352093	0.830929	0.863655	0.152367	2.92464	1.8694	3.11628	2.81151	3.39533	2.22149	2.35553	1.13078	2.41315	3.58695	2.7534	2.86736	9	4	4	1	5	11	5	7	246256	#87CEEB,black			#FFA07A,black	Fcgr4	chr1	171018926	171029761	1250	+	NM_144559	P17754	4833442P21Rik| CD16-2| FcgammaRIV| Fcgr3a| FcgRIV| Fcrl3	Fc receptor, IgG, low affinity IV	Fcgr4
1041	Fcgr3	0.755327	2.35747	1.0459	1.38469	0.0474439	0.0242475	0.696283	0.076763	7.38659	6.98176	8.62382	7.45133	7.46419	7.30457	6.97927	6.98425	8.74587	8.4905	7.32829	7.56469	164	169	122	116	485	358	139	210	14131	#E0FFFF,black	#FF6347,black		#FFE4c3,black	Fcgr3	chr1	171051169	171059403	1353	-	NM_010188	P25670	CD16	Fc receptor, IgG, low affinity III	Fcgr3
1042	Cfap126	0.605377	0.840789	0.940708	1.55392	0.218184	0.578055	0.870925	0.295793	4.25705	3.53295	4.00686	4.16887	4.54301	3.90002	3.62135	3.43879	3.81981	4.17242	4.49178	3.75218	21	15	11	9	15	17	19	14	75472	#B0E0E6,black			#FFA07A,black	Cfap126	chr1	171121661	171126967	1034	+	NM_001081275	P20253	1700009P17Rik| AV282292| Flattop| Fltp	cilia and flagella associated protein 126	Cfap126
1043	Sdhc	0.904348	0.749596	0.68672	0.759354	0.4197	0.0490263	0.0328376	0.163174	11.9917	11.8467	11.5759	11.4495	11.9424	12.0395	11.6976	11.9817	11.483	11.6632	11.3461	11.546	3678	4522	3239	3744	3251	3236	2270	3331	66052		#E0FFFF,black	#E0FFFF,black	#E0FFFF,black	Sdhc	chr1	171129157	171150603	1179	-	NM_025321	P25482	0610010E03Rik| AI316496| AU019277	succinate dehydrogenase complex, subunit C, integral membrane protein	Sdhc
1044	Mpz	0.383903	0.200241	0.47694	1.24235	0.449834	0.349659	0.527701	0.703775	4.03294	2.65175	1.71275	2.96482	4.76329	2.48057	2.84068	2.4343	1.34896	2.00303	3.48108	2.15322	25	5	6	4	2	3	9	4	17528	#87CEEB,black	#00BFFF,black	#87CEEB,black		Mpz	chr1	171150713	171161123	1993	+	NM_008623	P2274	Mpp| P-zero| P0	myelin protein zero	Mpz
1045	Pcp4l1	0.961349	0.709849	0.803962	0.836285	0.808764	0.00725998	0.0686125	0.398178	10.4927	10.4358	9.99826	10.1779	10.5213	10.4635	10.2108	10.6304	9.96804	10.0279	10.2655	10.0846	1373	1516	1155	1467	1137	1041	1073	1209	66425		#E0FFFF,black			Pcp4l1	chr1	171173264	171196268	1575	-	NM_025557	P15959	1500036F01Rik	Purkinje cell protein 4-like 1	Pcp4l1
1046	Nr1i3	0.259704	0.869477	0.478333	1.84184	0.0366458	0.766399	0.243559	0.55054	2.57462	0.629557	2.37284	1.5107	2.39099	2.73749	1.03145	0.0705382	2.87863	1.5872	0.12154	2.20511	4	6	1	0	7	2	0	4	12355	#87CEEB,black		#87CEEB,black	#FFA07A,black	Nr1i3	chr1	171213970	171218845	1528	+	NM_009803	P6838	AA209988| AI551208| CAR| CAR-beta| Care2| ESTM32| MB67	nuclear receptor subfamily 1, group I, member 3	Nr1i3
1047	Tomm40l	0.970922	1.03231	0.910388	0.937653	0.805364	0.836961	0.471781	0.0888426	8.44701	8.40444	8.49289	8.31156	8.29208	8.58691	8.37565	8.43267	8.61802	8.35587	8.31565	8.30746	292	412	323	319	445	326	277	352	641376					Tomm40l	chr1	171217803	171222514	2920	-	NM_001037170	P20730		translocase of outer mitochondrial membrane 40 homolog-like (yeast)	Tomm40l
1048	Apoa2	1.02142	0.884127	0.573404	0.561382	0.956481	0.765886	0.490655	0.38446	6.03195	6.06252	5.85428	5.22957	5.45699	6.44196	5.89308	6.21414	5.99106	5.70315	3.58904	5.9774	40	92	57	68	71	51	9	69	11807			#B0E0E6,black	#B0E0E6,black	Apoa2	chr1	171221564	171226379	1084	+	NM_001305585	P11438	Alp-2| Apo-AII| Apoa-2| ApoA-II| ApoAII| Hdl-1	apolipoprotein A-II	Apoa2
1049	Fcer1g	1.09287	1.27407	1.15504	1.05689	0.721443	0.104268	0.253045	0.804166	5.82036	5.94847	6.1698	6.0283	5.92936	5.70244	6.20467	5.63675	6.10541	6.23145	6.09898	5.95398	56	55	71	45	77	74	59	68	14127		#FFE4c3,black			Fcer1g	chr1	171229572	171234349	658	-	NM_010185	P10881	AI573376| CD23| Fce1g| FcepsilonRI| FcR-gamma| FcRgamma| FcR[g]| Ly-50	Fc receptor, IgE, high affinity I, gamma polypeptide	Fcer1g
1050	Ndufs2	0.88553	0.807313	0.709568	0.801292	0.178596	0.0685187	0.017335	0.0880807	12.3671	12.1917	12.0583	11.8721	12.3267	12.4064	12.1097	12.2693	12.1374	11.9746	11.8158	11.9263	4801	5832	4310	4570	5117	4016	3144	4336	226646			#E0FFFF,black		Ndufs2	chr1	171234860	171247112	1606	-	NM_153064	P13430	CI-49kD	NADH dehydrogenase (ubiquinone) Fe-S protein 2	Ndufs2
1051	Adamts4	1.77204	1.33382	2.22268	1.2543	0.144021	0.362363	0.332157	0.689361	1.8152	2.64061	2.23076	2.9675	2.08771	1.47893	2.83523	2.41558	2.42778	2.00251	2.1734	3.47673	3	2	6	4	5	3	3	11	240913	#FFA07A,black	#FFE4c3,black	#FF6347,black	#FFE4c3,black	Adamts4	chr1	171250422	171259922	3673	+	NM_172845	P25718	3830423K05| ADAM-TS4| ADAMTS-2| ADMP-1| mKIAA0688	a disintegrin-like and metallopeptidase (reprolysin type) with thrombospondin type 1 motif, 4	Adamts4
1052	B4galt3	0.932641	0.965308	0.927431	0.994413	0.471123	0.447579	0.124188	0.949681	8.31322	8.21262	8.26228	8.20453	8.34947	8.27605	8.09658	8.32001	8.22153	8.30192	8.1852	8.22362	304	332	266	295	338	314	253	332	57370					B4galt3	chr1	171270328	171276895	1998	+	NM_020579	P13499	9530061M23Rik| AA104562| AW125175| ESTM26| ESTM6| R74981	UDP-Gal:betaGlcNAc beta 1,4-galactosyltransferase, polypeptide 3	B4galt3
1053	Ppox	1.08066	1.06978	1.30204	1.20485	0.595485	0.625072	0.314801	0.401046	5.79111	5.90303	5.88843	6.17188	5.62237	5.94217	5.98938	5.81117	5.81657	5.95688	6.37648	5.9334	45	65	61	51	63	61	72	67	19044			#FFE4c3,black		Ppox	chr1	171276992	171281186	1821	-	NM_008911	P18999	Ppo	protoporphyrinogen oxidase	Ppox
1054	Usp21	0.785332	0.678673	0.920836	1.17254	0.112841	0.0267756	0.101385	0.237743	6.99469	6.64606	6.43548	6.8757	7.01395	6.97517	6.49554	6.78235	6.32058	6.54189	6.83793	6.91251	120	134	87	101	90	92	99	133	30941	#E0FFFF,black	#E0FFFF,black			Usp21	chr1	171281953	171287961	2181	-	NM_013919	P22839	ESTM28| Usp16| Usp23| W53272	ubiquitin specific peptidase 21	Usp21
1055	Ufc1	1.05815	1.08306	0.973114	0.919636	0.425924	0.37844	0.639537	0.266654	8.97837	9.05992	9.09349	8.93905	8.92384	9.03092	9.12056	8.99662	9.17639	9.00553	8.89034	8.98618	453	561	542	472	656	512	413	564	66155					Ufc1	chr1	171288564	171294982	964	-	NM_025388	P10409	1110021H02Rik| AA062310| ESTM29	ubiquitin-fold modifier conjugating enzyme 1	Ufc1
1056	Dedd	0.959098	1.0043	0.942076	0.982252	0.44974	0.899599	0.37199	0.813589	8.0172	7.95695	8.0234	7.93112	8.03933	7.99473	7.8938	8.01745	8.06013	7.98571	8.00331	7.85512	245	273	231	239	302	252	223	257	21945					Dedd	chr1	171329145	171342501	2733	+	NM_001128609	P13756	CASP8IP1| Dedpro1| DEFT| FLDED1| KE05	death effector domain-containing	Dedd
1057	Nit1	0.801142	0.983822	0.968291	1.20864	0.166852	0.62071	0.901813	0.565155	6.57705	6.25718	6.55352	6.53056	6.55527	6.5985	6.08093	6.41422	6.51857	6.58764	6.83412	6.14563	87	103	65	78	103	95	99	78	27045					Nit1	chr1	171342237	171345645	1452	-	NM_012049	P2959	AI255805| ESTM30| W57327	nitrilase 1	Nit1
1058	Pfdn2	1.0023	0.992916	1.02659	1.02424	0.977537	0.978342	0.438052	0.768691	8.23937	8.24268	8.22912	8.27723	8.21085	8.26734	8.33946	8.13894	7.8482	8.53018	8.30446	8.24947	276	330	315	260	261	368	275	338	18637					Pfdn2	chr1	171345699	171358170	622	+	NM_011070	P25498	ESTM27| W48336	prefoldin 2	Pfdn2
1059	Klhdc9	1.60794	0.771586	0.486542	0.302587	0.598379	0.626927	0.327876	0.341945	2.60278	3.288	2.22868	1.56342	3.07346	1.89966	3.92995	2.10215	2.42411	2.00257	1.21014	1.84698	7	3	14	3	5	3	1	3	68874	#FFA07A,black	#E0FFFF,black	#87CEEB,black	#87CEEB,black	Klhdc9	chr1	171358449	171360798	1555	-	NM_001033039	P11202	1190002J23Rik| AA087357| ESTM31	kelch domain containing 9	Klhdc9
1060	Pvrl4	0.74161	0.946059	1.15	1.55068	0.411118	0.823401	0.558095	0.162601	1.81342	1.38215	1.73342	2.01505	2.06677	1.50588	1.02825	1.66611	1.86634	1.58699	2.13243	1.88726	3	2	1	2	3	2	3	3		#E0FFFF,black			#FFA07A,black	Pvrl4	chr1	171370173	171388287	3504	+	NM_027893	P19276
1061	Arhgap30	0.961734	1.78864	1.2955	1.34704	0.858727	0.0326994	0.247351	0.33109	5.53383	5.47754	6.37269	5.90733	5.55818	5.50906	5.73619	5.16216	6.48531	6.25052	5.68893	6.09698	43	48	51	32	100	75	44	75	226652		#FFA07A,black	#FFE4c3,black	#FFE4c3,black	Arhgap30	chr1	171388960	171410239	4487	+	NM_001005508	P8125	6030405P05Rik| Gm102| mFLJ00267	Rho GTPase activating protein 30	Arhgap30
1062	Usf1	1.82497	0.759516	1.49729	0.820444	0.146812	0.545923	0.000335717	0.455056	5.33381	6.20168	4.93696	5.91616	5.34689	5.3206	6.45912	5.88811	4.10267	5.46216	5.91635	5.91597	37	42	85	54	19	43	52	66	22278	#FFA07A,black	#E0FFFF,black	#FFE4c3,black		Usf1	chr1	171411313	171418759	2092	+	NM_001305678	P6310	bHLHb11	upstream transcription factor 1	Usf1
1063	Tstd1	0.926918	0.740818	0.465568	0.502275	0.803301	0.305227	0.0894661	0.204468	4.53964	4.43015	4.10683	3.4367	4.3379	4.71659	4.03499	4.74002	4.3528	3.81012	3.04208	3.74624	18	27	15	24	22	13	6	14	226654		#E0FFFF,black	#87CEEB,black	#B0E0E6,black	Tstd1	chr1	171419033	171420352	551	+	NM_001164525	P5788	AV065366| EG226654| Gm4848| KAT	thiosulfate sulfurtransferase (rhodanese)-like domain containing 1	Tstd1
1064	F11r	1.04977	1.44625	1.24661	1.1875	0.38243	0.0236058	0.134636	0.215328	9.72133	9.7914	10.2536	10.0393	9.71031	9.73227	9.72938	9.85086	10.1827	10.3213	9.91782	10.1514	782	913	827	854	1319	1276	843	1266	16456		#FFE4c3,black			F11r	chr1	171437561	171464593	2482	+	NM_172647	P6994	9130004G24| AA638916| ESTM33| JAM| JAM-1| JAM-A| Jcam| Jcam1| Ly106	F11 receptor	F11r
1065	Alyref2	0.74145	0.982224	1.01503	1.36898	0.175645	0.573949	0.883355	0.209914	6.20059	5.76901	6.17472	6.22211	6.16162	6.23854	5.98991	5.50807	6.17683	6.1726	6.34006	6.09366	66	80	61	41	81	71	70	75	56009	#E0FFFF,black			#FFE4c3,black	Alyref2	chr1	171503478	171504750	1273	+	NM_019484	P18274	C130042O11Rik| REF2| Refbp2	Aly/REF export factor 2	Alyref2
1066	Itln1	1.52342	0.999002	1.00102	0.657086	0.422843	0.433904	0.700373	0.423592	0.00148198	0.608792	4.21537e-05	0.00294558	0.00296243	0	0.00110379	1.03506	0	8.43061e-05	0.00588515	0	0	0	0	1	0	0	0	0	16429	#FFA07A,black			#B0E0E6,black	Itln1	chr1	171518124	171535294	1139	-	NM_010584	P5936	IntL| Itln| Itln2| Itln3| Itln5| Itlna| Lfr	intelectin 1 (galactofuranose binding)	Itln1
1067	Cd244	0.415546	0.400895	0.607083	1.46093	0.00556824	0.100041	0.0277607	0.065749	2.32012	1.0532	1.00142	1.60009	2.38101	2.25655	1.0261	1.07981	0	1.58685	1.71672	1.47319	4	4	1	1	0	2	2	2	18106	#87CEEB,black	#87CEEB,black	#B0E0E6,black	#FFE4c3,black	Cd244	chr1	171559193	171585316	3758	+	NM_018729	P23804	2B4| C9.1| F730046O15Rik| Ly90| NAIL| NKR2B4| Nmrk| SLAMF4	CD244 natural killer cell receptor 2B4	Cd244
1068	Ly9	1.6461	1.88499	2.64754	1.60837	0.598299	0.377978	0.213904	0.519886	0.629319	1.34837	1.54388	2.03397	1.06603	0	2.02207	0.0438019	0.869374	2.00169	2.43362	1.4793	1	0	3	0	1	3	4	2	17085	#FFA07A,black	#FFA07A,black	#FF6347,black	#FFA07A,black	Ly9	chr1	171588613	171607410	2726	-	NM_008534	P12765	AI893573| CD229| Lgp100| Ly-9| SLAMF3| T100	lymphocyte antigen 9	Ly9
1069	Slamf7	0.608697	0.745106	1.95883	3.21807	0.340629	0.609583	0.306106	0.189185	1.33209	0.615881	0.907602	2.30208	1.64772	0.927483	1.02453	0.0436212	1.46	0.00110146	1.70962	2.72085	2	1	1	0	2	0	2	6	75345	#B0E0E6,black	#E0FFFF,black	#FFA07A,black	#FF6347,black	Slamf7	chr1	171632403	171653037	3977	-	NM_144539	P7667	19A| 19A24| 4930560D03Rik| CRACC| CS1	SLAM family member 7	Slamf7
1070	Cd48	0.859871	1.86404	2.13409	2.48187	0.864993	0.588993	0.491269	0.381993	1.87257	1.65476	2.77101	2.96619	2.66077	0	1.61928	1.6894	1.39932	3.46125	3.5863	1.8553	5	0	2	2	2	10	10	3	12506		#FFA07A,black	#FF6347,black	#FF6347,black	Cd48	chr1	171682055	171705257	1142	+	NM_007649	P23967	AI449234| AW610730| Bcm-1| BCM1| BLAST| BLAST-1| BLAST1| MEM-102| Sgp-60| SLAMF2	CD48 antigen	Cd48
1071	Slamf1	1.048	2.33211	3.36829	3.21403	0.925363	0.358839	0.179544	0.187987	0.549722	0.617358	1.77136	2.30174	0.0408782	0.925139	1.0253	0.0464788	0.865377	2.32357	1.71313	2.7186	0	1	1	0	1	4	2	6	27218		#FF6347,black	#FF6347,black	#FF6347,black	Slamf1	chr1	171767132	171801184	2688	+	NM_013730	P3913	4933415F16| AA177906| CD150| CDw150| ESTM51| IPO-3| Slam	signaling lymphocytic activation molecule family member 1	Slamf1
1072	Cd84	1.82679	3.01562	3.03486	1.66131	0.0622274	0.14974	0.0564398	0.118172	3.06142	3.93072	4.65387	4.66305	2.71044	3.3435	3.94268	3.91866	5.01416	4.17253	4.42783	4.86523	5	10	14	13	35	17	18	31	12523	#FFA07A,black	#FF6347,black	#FF6347,black	#FFA07A,black	Cd84	chr1	171839697	171890718	3383	+	NM_013489	P25015	A130013D22Rik| CDw84| SLAMF5	CD84 antigen	Cd84
1073	Slamf6	1.02813	0.678634	1.3162	1.28019	0.957403	0.416116	0.696466	0.725873	0.559461	0.599488	0.000165715	0.955842	0.0116201	0.955573	1.01517	0.0132258	0	0.000331411	0.0230334	1.51769	0	1	1	0	0	0	0	2	30925		#E0FFFF,black	#FFE4c3,black	#FFE4c3,black	Slamf6	chr1	171917537	171943868	2443	+	NM_030710	P3753	KAL1| KAL1b| Ly108| NTB-A| NTBA| SF2000	SLAM family member 6	Slamf6
1074	Vangl2	1.43065	0.719656	1.33481	0.933008	0.659275	0.700292	0.656116	0.882459	3.6243	4.14097	3.14968	4.04093	4.32997	2.18634	4.61388	3.4328	3.12618	3.17279	3.87994	4.18575	18	4	23	9	9	8	12	19	93840	#FFE4c3,black	#E0FFFF,black	#FFE4c3,black		Vangl2	chr1	172004371	172027268	2260	-	NM_033509	P1559	C530001F03Rik| loop-tail| Lootl| Lp| Lpp1| Ltap| ska17| ska<m17Jus>| stbm| strabismus| Vang1l2	vang-like 2 (van gogh, Drosophila)	Vangl2
1075	Nhlh1	1	1	1	1	1	1	1	1	0	0	0	0	0	0	0	0	0	0	0	0	0	0	0	0	0	0	0	0	18071					Nhlh1	chr1	172052292	172057596	2487	-	NM_010916	P4893	bHLHa35| Hen1| Nscl| Tal2	nescient helix loop helix 1	Nhlh1
1076	Ncstn	1.04455	0.684597	0.685133	0.65591	0.812116	0.00115778	0.0444128	0.181557	6.35992	6.4228	5.81325	5.81438	6.36108	6.35876	6.63402	6.17528	5.7905	5.83564	5.66203	5.95216	76	87	96	66	62	56	43	68	59287		#E0FFFF,black	#E0FFFF,black	#B0E0E6,black	Ncstn	chr1	172066013	172082749	2855	-	NM_021607	P8428	9430068N19Rik| AA727311| Aph2| D1Dau13e| Kiaa0253| mKIAA0253| Nct	nicastrin	Ncstn
1077	Copa	1.19593	1.16373	1.08918	0.91074	0.0478792	0.0866202	0.0904681	0.143231	8.86024	9.11837	9.079	8.98349	8.83212	8.88782	9.0692	9.16593	9.01842	9.13714	8.95486	9.01155	425	508	523	531	588	561	432	574	12847					Copa	chr1	172082529	172122332	4629	+	NM_009938	P17380	AU040324| xenin	coatomer protein complex subunit alpha	Copa
1078	Pex19	0.817991	0.848764	0.734147	0.8975	0.0523549	0.255144	0.009246	0.233705	10.5163	10.2265	10.2797	10.0704	10.5076	10.525	10.3003	10.1486	10.4337	10.1073	10.0204	10.1188	1360	1582	1229	1050	1570	1100	905	1238	19298			#E0FFFF,black		Pex19	chr1	172126755	172136497	3131	+	NM_001159525	P2679	Pxf	peroxisomal biogenesis factor 19	Pex19
1079	Dcaf8	0.8199	0.621822	0.661005	0.806203	0.0641413	0.0106998	0.00949219	0.0497692	11.3444	11.0579	10.659	10.7471	11.2975	11.3898	10.9937	11.1194	10.7114	10.6045	10.7668	10.7272	2352	2882	1988	2059	1904	1553	1519	1888	98193		#B0E0E6,black	#B0E0E6,black		Dcaf8	chr1	172148015	172196393	3743	+	NM_153555	P16366	AA408877| AA433120| AA792214| AU018973| C76055| D1Dau35e| D1Ucla4| H326| Wdr42a	DDB1 and CUL4 associated factor 8	Dcaf8
1080	Pea15a	1.18283	1.61573	1.22486	1.03553	0.013493	0.0346972	0.0894222	0.606826	8.821	9.06325	9.51319	9.11363	8.79115	8.85026	9.05544	9.07102	9.61321	9.40572	9.02972	9.19292	413	495	518	497	888	676	455	651	18611		#FFA07A,black			Pea15a	chr1	172196729	172206781	2477	-	NM_011063	P15888	Mat1| PEA-15| Pea15| Pkcs15	phosphoprotein enriched in astrocytes 15A	Pea15a
1081	Casq1	1.33782	1.73665	1.21502	0.908209	0.110437	0.0808721	0.191415	0.494722	5.93106	6.35094	6.72736	6.21204	5.85485	6.00344	6.22556	6.46629	6.53455	6.89741	6.32388	6.09078	53	68	72	81	104	118	69	75	12372	#FFE4c3,black	#FFA07A,black			Casq1	chr1	172209894	172219895	1874	-	NM_009813	P17487	CSQ| CSQ-1| CSQ1| sCSQ	calsequestrin 1	Casq1
1082	Atp1a4	1	1	1	1	1	1	1	1	0	0	0	0	0	0	0	0	0	0	0	0	0	0	0	0	0	0	0	0	27222					Atp1a4	chr1	172223508	172258424	3485	-	NM_013734	P6396		ATPase, Na+/K+ transporting, alpha 4 polypeptide	Atp1a4
1083	Atp1a2	0.856017	1.13826	0.927205	1.08316	0.217376	0.302732	0.344751	0.520454	13.3461	13.1218	13.533	13.2371	13.3048	13.3863	12.9879	13.2444	13.6503	13.4052	13.3161	13.1535	9458	11504	7923	8984	14605	10827	8897	10152	98660					Atp1a2	chr1	172271709	172298064	6227	-	NM_178405	P6757	Atpa-3| AW060654| mKIAA0778	ATPase, Na+/K+ transporting, alpha 2 polypeptide	Atp1a2
1084	Igsf8	0.756329	0.521479	0.585063	0.773556	0.295704	0.0181265	0.0445565	0.43252	6.621	6.21809	5.68169	5.84767	6.70677	6.52981	5.86909	6.49889	5.74312	5.61752	6.00368	5.67271	97	98	56	83	60	48	55	56	140559	#E0FFFF,black	#B0E0E6,black	#B0E0E6,black	#E0FFFF,black	Igsf8	chr1	172312407	172319835	2232	+	NM_080419	P9018	ESTM34| EWI-2| KCT-4| PGRL	immunoglobulin superfamily, member 8	Igsf8
1085	Kcnj9	1	1	1	1	1	1	1	1	0	0	0	0	0	0	0	0	0	0	0	0	0	0	0	0	0	0	0	0	16524					Kcnj9	chr1	172321033	172329263	3270	-	NM_008429	P2004	1700085N21Rik| Girk3| Kir3.3| mbGIRK3	potassium inwardly-rectifying channel, subfamily J, member 9	Kcnj9
1086	Kcnj10	0.694381	0.342347	0.660734	0.951544	0.719101	0.419507	0.684375	0.948676	1.54679	1.02059	0.000324451	0.948936	0.0226865	2.27127	1.60381	0.0258112	0	0.00064883	0.0448437	1.50046	0	4	2	0	0	0	0	2	16513	#E0FFFF,black	#87CEEB,black	#B0E0E6,black		Kcnj10	chr1	172341210	172374085	5407	+	NM_001039484	P11378	BIR10| BIRK-1| Kir1.2| Kir4.1	potassium inwardly-rectifying channel, subfamily J, member 10	Kcnj10
1087	Pigm	1.40683	1.27077	1.18128	0.839677	0.117277	0.159777	0.27968	0.130587	6.2205	6.71295	6.5662	6.46086	6.03043	6.38842	6.80302	6.61688	6.55984	6.57254	6.46203	6.45968	60	89	108	90	106	94	76	97	67556	#FFE4c3,black	#FFE4c3,black			Pigm	chr1	172376531	172384099	7569	+	NM_026234	P19048	4933437L05Rik| AI644422| AV302080| C920011G20Rik	phosphatidylinositol glycan anchor biosynthesis, class M	Pigm
1088	Slamf9	1.16674	1.65114	1.21596	1.04218	0.774395	0.259124	0.557242	0.934005	3.2275	3.44999	3.95096	3.5096	2.91016	3.48747	3.93772	2.70765	4.24106	3.58747	3.19533	3.76751	6	11	14	5	20	11	7	14	98365		#FFA07A,black			Slamf9	chr1	172475360	172478409	1145	+	NM_029612	P9260	2310026I04Rik| AI462096| CD2F-10| Cd2f10| CD84-H1| SF2001	SLAM family member 9	Slamf9
1089	Igsf9	0.440188	0.983048	0.666509	1.51414	0.0852502	0.929921	0.178582	0.0781539	4.91274	3.72893	4.88807	4.32744	5.13004	4.65681	3.50086	3.92583	4.96226	4.80987	4.28442	4.36921	32	26	10	13	34	27	16	22	93842	#87CEEB,black		#B0E0E6,black	#FFA07A,black	Igsf9	chr1	172482213	172498877	4249	+	NM_001145800	P9058	644ETD8| Dasm1| Kiaa1355-hp| mKIAA1355| Ncaml| NRT1	immunoglobulin superfamily, member 9	Igsf9
1090	Tagln2	1.35137	1.46848	1.34882	0.998115	0.00799102	0.0258776	0.023863	0.95989	11.1112	11.5456	11.6655	11.5429	11.1561	11.0649	11.5466	11.5446	11.595	11.7328	11.5901	11.4941	2132	2301	2917	2765	3513	3396	2689	3213	21346	#FFE4c3,black	#FFE4c3,black	#FFE4c3,black		Tagln2	chr1	172500246	172507375	1382	+	NM_178598	P20178	2700094C18Rik| Sm22a| Sm22B| SM22beta	transgelin 2	Tagln2
1091	Cfap45	1.84864	1.3533	0.980247	0.530252	0.325118	0.656378	0.981579	0.476839	2.1606	3.04706	2.59708	2.13181	2.08885	2.22895	3.48424	2.41676	3.18515	1.58771	2.95705	0	3	4	10	4	9	2	6	0	71870	#FFA07A,black	#FFE4c3,black		#B0E0E6,black	Cfap45	chr1	172521130	172545870	1822	+	NM_027972	P7961	1700028D05Rik| Ccdc19| Nesg1	cilia and flagella associated protein 45	Cfap45
1092	4933439K11Rik	0.658255	0.657254	0.658578	1.00049	0.423798	0.422671	0.424164	0.843504	0.60552	0.00223866	4.21517e-05	0.00294544	1.03073	0	0.00110374	0.00337269	0	8.43021e-05	0.00588488	0	1	0	0	0	0	0	0	0	71319	#B0E0E6,black	#B0E0E6,black	#B0E0E6,black		4933439K11Rik	chr1	172541620	172550806	941	-	NR_040558			RIKEN cDNA 4933439K11 gene	4933439K11Rik
1093	Vsig8	0.809667	0.761769	1.58009	1.95154	0.724169	0.434271	0.260918	0.257423	1.33185	1.02725	0.939278	1.99186	1.64592	0.929827	1.60767	0.0408064	0.873909	1.00181	1.7061	2.23028	2	1	2	0	1	1	2	4	240916		#E0FFFF,black	#FFA07A,black	#FFA07A,black	Vsig8	chr1	172555938	172563717	1879	+	NM_177723	P22043	A030011M19| EG240916	V-set and immunoglobulin domain containing 8	Vsig8
1094	Slamf8	0.577603	0.693095	1.08439	1.8774	0.395104	0.0299372	0.785826	0.39788	2.45238	1.66053	1.9235	2.56926	2.39658	2.50609	0.027656	2.40689	1.84019	2.00227	2.15706	2.88948	4	5	0	4	3	3	3	7	74748	#B0E0E6,black	#E0FFFF,black		#FFA07A,black	Slamf8	chr1	172581377	172590568	2040	-	NM_029084	P20103	5830408F06Rik| Blame| SBBI42	SLAM family member 8	Slamf8
1095	Fcrl6	1	1	1	1	1	1	1	1	0	0	0	0	0	0	0	0	0	0	0	0	0	0	0	0	0	0	0	0	677296					Fcrl6	chr1	172596640	172602551	1914	-	NM_001164725	P20717	ENSMUSG00000070504| FcRH6| mIFGP6| moFcRH6	Fc receptor-like 6	Fcrl6
1096	Dusp23	0.805267	0.747174	0.923534	1.14687	0.458575	0.319718	0.748266	0.470762	6.79039	6.47793	6.36991	6.67563	6.48931	7.03936	6.28417	6.64872	6.28995	6.44567	6.80685	6.53127	83	140	75	92	88	86	97	102	68440		#E0FFFF,black			Dusp23	chr1	172630769	172632974	1417	-	NM_026725	P5603	1300005N15Rik| LDP-3	dual specificity phosphatase 23	Dusp23
1097	Crp	1.2008	10.6416	0.462955	0.38554	0.539347	0.400327	0.0337378	0.126445	2.1582	2.42219	5.56985	1.04714	2.13336	2.18262	2.05002	2.71777	2.78458	6.46122	1.32871	0.696965	3	4	3	5	7	87	1	1	12944		#FF0000,black	#87CEEB,black	#87CEEB,black	Crp	chr1	172698056	172699966	1698	+	NM_007768	P18633	AI255847	C-reactive protein, pentraxin-related	Crp
1098	Apcs	1.17596	2.17737	0.847273	0.720494	0.865259	0.337779	0.770915	0.741323	1.60476	1.8386	2.72735	1.36566	2.07336	0.906306	2.60951	0.0707502	3.20772	2.00209	1.74075	0.857403	3	1	5	0	9	3	2	1	20219		#FF6347,black		#E0FFFF,black	Apcs	chr1	172893961	172895054	984	-	NM_011318	P17163	Sap	serum amyloid P-component	Apcs
1099	Olfr16	1	1	1	1	1	1	1	1	0	0	0	0	0	0	0	0	0	0	0	0	0	0	0	0	0	0	0	0	18313					Olfr16	chr1	172956768	172957817	1050	+	NM_008763	P7830	MOR23| MOR26713	olfactory receptor 16	Olfr16
1100	Olfr1408	1	1	1	1	1	1	1	1	0	0	0	0	0	0	0	0	0	0	0	0	0	0	0	0	0	0	0	0	258759					Olfr1408	chr1	173130283	173131215	933	-	NM_146764	P2542	MOR267-4	olfactory receptor 1408	Olfr1408
1101	Olfr1406	0.67928	0.677227	1.04904	1.54435	0.421838	0.41938	0.92949	0.424824	0.562372	0.00445148	8.386e-05	0.631448	0.005889	0.962956	0.00219527	0.00670416	0	0.000167715	1.06918	0	0	1	0	0	0	0	1	0	258758	#E0FFFF,black	#E0FFFF,black		#FFA07A,black	Olfr1406	chr1	173183442	173184504	1063	-	NM_146763	P15414	MOR267-5	olfactory receptor 1406	Olfr1406
1102	Olfr218	1	1	1	1	1	1	1	1	0	0	0	0	0	0	0	0	0	0	0	0	0	0	0	0	0	0	0	0	258880					Olfr218	chr1	173203358	173204299	942	+	NM_001001809	P1220	MOR267-3| Olfr1405-ps1| Olfr218-ps1	olfactory receptor 218	Olfr218
1103	Olfr1404	1.75282	1.29524	1.0686	0.609645	0.568602	0.709892	0.902892	0.608591	0.556003	1.36568	0.929218	0.651723	0.0200119	0.945916	0.00747704	2.05268	1.48959	0.000571953	1.09902	0	0	1	0	3	2	0	1	0	258881	#FFA07A,black	#FFE4c3,black		#B0E0E6,black	Olfr1404	chr1	173215607	173216640	1034	+	NM_146881	P6611	MOR267-2	olfactory receptor 1404	Olfr1404
1104	Fcer1a	1.03032	0.979734	1.31554	1.27683	0.953983	0.967042	0.695322	0.727177	0.558214	0.6013	0.528676	0.953869	0.0144308	0.952213	1.0163	0.0164233	0.914506	0.000411863	0.0285843	1.51304	0	1	1	0	1	0	0	2	14125			#FFE4c3,black	#FFE4c3,black	Fcer1a	chr1	173221271	173227229	1026	-	NM_010184	P23055	Fce1a| fcepsilonri| FcERI| Fcr-5	Fc receptor, IgE, high affinity I, alpha polypeptide	Fcer1a
1105	Olfr418	1	1	1	1	1	1	1	1	0	0	0	0	0	0	0	0	0	0	0	0	0	0	0	0	0	0	0	0	258645					Olfr418	chr1	173270147	173271137	991	+	NM_146651	P24613	MOR267-12P| MOR267-8| Olfr1403| Olfr418-ps1	olfactory receptor 418	Olfr418
1106	Mptx2	1	1	1	1	1	1	1	1	0	0	0	0	0	0	0	0	0	0	0	0	0	0	0	0	0	0	0	0	100504232					Mptx2	chr1	173274461	173277756	694	-	NM_001205011	P25738	ENSMUSG00000079180| Gm11062	mucosal pentraxin 2	Mptx2
1107	Ackr1	1.17168	1.44651	0.830931	0.709179	0.790591	0.699635	0.773466	0.454587	1.83183	2.06041	2.3644	1.56463	2.39109	0.906292	1.61433	2.40065	3.05232	1.00241	1.16742	1.87576	4	1	2	4	8	1	1	3	13349		#FFE4c3,black		#E0FFFF,black	Ackr1	chr1	173331886	173333503	1158	-	NM_010045	P2779	AA162249| CCBP1| CD234| Darc| Dfy| ESTM35| FY| GPD	atypical chemokine receptor 1 (Duffy blood group)	Ackr1
1108	Cadm3	0.945578	1.49196	1.19982	1.26887	0.888854	0.246025	0.55235	0.373231	3.14531	3.06457	3.72251	3.40812	2.68707	3.49254	3.35464	2.70113	3.8461	3.58734	3.49548	3.31513	5	11	9	5	15	11	9	10	94332		#FFE4c3,black		#FFE4c3,black	Cadm3	chr1	173334254	173367695	4159	-	NM_053199	P2884	BIgR| Igsf4b| Necl-1| Necl1| SynCAM3| Tsll1	cell adhesion molecule 3	Cadm3
1109	Aim2	1.17517	1.41151	1.77602	1.51129	0.57701	0.123461	0.500961	0.599109	4.00334	4.23622	4.50058	4.83199	4.18425	3.79645	4.49333	3.92312	4.40809	4.5875	5.44668	3.73898	16	14	21	13	23	23	38	14	383619		#FFE4c3,black	#FFA07A,black	#FFA07A,black	Aim2	chr1	173420604	173466036	2537	+	NM_001013779	P25879	Gm1313| Ifi210	absent in melanoma 2	Aim2
1110	BC094916	0.501852	0.500336	0.502341	1.00097	0.00246195	0.00244464	0.0024809	0.843375	0.999116	0.00445003	8.38328e-05	0.00585509	1.03439	0.962959	0.00219456	0.00670199	0	0.000167661	0.0116865	0	1	1	0	0	0	0	0	0	545384	#B0E0E6,black	#B0E0E6,black	#B0E0E6,black		BC094916	chr1	173521311	173535957	1294	-	NM_001024721	P16962	Ifi214| p214	cDNA sequence BC094916	BC094916
1111	Pydc4	0.492501	0.491012	0.492982	1.00098	0.4238	0.422671	0.424167	0.843375	1.02625	0.00445326	8.38937e-05	0.00585934	1.61986	0	0.00219615	0.00670685	0	0.000167782	0.011695	0	2	0	0	0	0	0	0	0	623121	#87CEEB,black	#87CEEB,black	#87CEEB,black		Pydc4	chr1	173591957	173599274	2680	-	NM_001177349	P21676	E030037K03Rik| E430029J22Rik	pyrin domain containing 4	Pydc4
1112	Pyhin1	1.73603	1.743	1.68905	0.972939	0.00927226	0.0159476	0.0570558	0.801372	1.58288	2.37867	2.38445	2.33909	1.67041	1.48969	2.34982	2.40695	2.44242	2.32406	2.46987	2.19526	2	2	4	4	5	4	4	4	236312	#FFA07A,black	#FFA07A,black	#FFA07A,black		Pyhin1	chr1	173630859	173647928	3497	+	NM_175026	P613	4930422C14| AI447904| Ifi209| Ifix	pyrin and HIN domain family, member 1	Pyhin1
1113	Pydc3	0.493904	1.14734	2.84604	5.76234	0.430563	0.812823	0.308281	0.203163	1.04866	0.0309599	1.24696	2.55761	1.64948	0	0.0153119	0.0464399	1.45635	1.00193	1.71308	3.08679	2	0	0	0	2	1	2	8	100033459	#87CEEB,black		#FF6347,black	#FF4500,black	Pydc3	chr1	173673680	173698392	2987	+	NM_001162938	P21790	9830148g24rik| E430029J22Rik	pyrin domain containing 3	Pydc3
1114	AI607873	1.17351	0.960836	1.19923	1.02192	0.482829	0.771023	0.55237	0.942115	4.8431	5.07394	4.78547	5.10521	4.68308	4.98714	4.8427	5.27318	4.86331	4.70318	5.38941	4.75095	23	33	27	35	32	25	36	29	226691					AI607873	chr1	173723428	173741809	3483	-	NM_001204910	P14359		expressed sequence AI607873	AI607873
1115	Ifi204	1.36094	1.75569	1.46604	1.07722	0.479913	0.218522	0.229895	0.829178	3.76177	4.20638	4.57381	4.31369	4.00338	3.4714	3.7378	4.5595	4.21592	4.86033	4.09847	4.50093	14	11	12	21	20	28	14	24	15951	#FFE4c3,black	#FFA07A,black	#FFE4c3,black		Ifi204	chr1	173747294	173766919	2295	-	NM_008329	P11187	Ifi16| p204	interferon activated gene 204	Ifi204
1116	Mndal	1.02439	1.30161	1.16675	1.13898	0.922516	0.127059	0.596436	0.687148	7.62602	7.66079	8.00632	7.84852	7.44678	7.78544	7.36715	7.90465	8.0322	7.97998	8.11885	7.51558	162	236	160	221	296	251	242	203	100040462		#FFE4c3,black			Mndal	chr1	173857220	173880187	1908	-	NM_001170853	P12310	100040462| Gm2785	myeloid nuclear differentiation antigen like	Mndal
1117	Mnda	1.33052	1.46246	1.24256	0.93389	0.531749	0.175825	0.462817	0.878549	5.32742	5.73941	5.87581	5.64074	5.22942	5.41918	5.16644	6.14842	6.0736	5.64653	5.91597	5.30031	34	45	34	65	75	49	52	43	381308	#FFE4c3,black	#FFE4c3,black			Mnda	chr1	173896341	173913046	1783	-	NM_001033450	P21231	A730048F03| ifi-205-B| Ifi205b	myeloid cell nuclear differentiation antigen	Mnda
1118	Ifi203	1.1115	1.20061	1.25362	1.12786	0.736115	0.298996	0.207338	0.637243	7.65302	7.80553	7.91678	7.97912	7.44694	7.83331	7.42852	8.10415	7.98225	7.8482	7.9369	8.02013	162	244	167	254	286	229	213	288	15950			#FFE4c3,black		Ifi203	chr1	173920401	173942672	4891	-	NM_001302651	P15911		interferon activated gene 203	Ifi203
1119	Ifi202b	3.39053	3.6588	2.55123	0.752459	0.212685	0.24488	0.0471939	0.589887	1.55406	3.31557	3.42544	2.90526	1.12466	1.88455	2.619	3.78334	3.95204	2.58757	2.76499	3.03309	1	3	5	12	16	5	5	8	26388	#FF6347,black	#FF6347,black	#FF6347,black	#E0FFFF,black	Ifi202b	chr1	173962569	173982844	1793	-	NM_011940	P19363	Ifbip-1| Ifi202| Ifi202a| p202	interferon activated gene 202B	Ifi202b
1120	Ifi205	1.25795	1.90644	1.49669	1.18978	0.743766	0.0310044	0.0463088	0.762559	4.84541	5.17649	5.77629	5.42719	4.7466	4.93789	4.04216	5.80359	5.65854	5.88516	5.51035	5.33894	24	32	15	51	56	58	39	44	226695	#FFE4c3,black	#FFA07A,black	#FFE4c3,black		Ifi205	chr1	174011998	174031755	1613	-	NM_172648	P18674	D3| D3cDNA| Ifi205a	interferon activated gene 205	Ifi205
1121	Olfr433	1	1	1	1	1	1	1	1	0	0	0	0	0	0	0	0	0	0	0	0	0	0	0	0	0	0	0	0	258712					Olfr433	chr1	174041933	174042936	1004	+	NM_146717	P24082	MOR123-1	olfactory receptor 433	Olfr433
1122	Olfr432	1	1	1	1	1	1	1	1	0	0	0	0	0	0	0	0	0	0	0	0	0	0	0	0	0	0	0	0	258711					Olfr432	chr1	174050375	174051313	939	+	NM_146716	P7333	MOR123-2	olfactory receptor 432	Olfr432
1123	Olfr430	1	1	1	1	1	1	1	1	0	0	0	0	0	0	0	0	0	0	0	0	0	0	0	0	0	0	0	0	258713					Olfr430	chr1	174069300	174070253	954	+	NM_146718	P23335	MOR105-5P	olfactory receptor 430	Olfr430
1124	Olfr429	1	1	1	1	1	1	1	1	0	0	0	0	0	0	0	0	0	0	0	0	0	0	0	0	0	0	0	0	258717					Olfr429	chr1	174089038	174089980	943	+	NM_146722	P26821	MOR105-1	olfactory receptor 429	Olfr429
1125	Olfr426	1	1	1	1	1	1	1	1	0	0	0	0	0	0	0	0	0	0	0	0	0	0	0	0	0	0	0	0						Olfr426	chr1	174099460	174100410	949	+	NM_001206926	P6781
1126	Olfr427	1	1	1	1	1	1	1	1	0	0	0	0	0	0	0	0	0	0	0	0	0	0	0	0	0	0	0	0	259162					Olfr427	chr1	174099460	174100407	948	+	NM_207158	P25443	MOR105-7| MOR105-9	olfactory receptor 427	Olfr427
1127	Olfr231	1	1	1	1	1	1	1	1	0	0	0	0	0	0	0	0	0	0	0	0	0	0	0	0	0	0	0	0	404222					Olfr231	chr1	174117091	174118014	924	-	NM_001005520	P7069	MOR105-4| Olfr231-ps1| Olfr244| Olfr244-ps1| Olfr425| Olfr425-ps1	olfactory receptor 231	Olfr231
1128	Olfr424	1	1	1	1	1	1	1	1	0	0	0	0	0	0	0	0	0	0	0	0	0	0	0	0	0	0	0	0	258716					Olfr424	chr1	174136746	174137693	948	+	NM_146721	P1745	MOR105-2	olfactory receptor 424	Olfr424
1129	Olfr421-ps1	1	1	1	1	1	1	1	1	0	0	0	0	0	0	0	0	0	0	0	0	0	0	0	0	0	0	0	0	258715					Olfr421-ps1	chr1	174151481	174152530	1050	+	NR_047667		MOR105-3| Olfr421| Olfr422-ps1	olfactory receptor 421, pseudogene 1	Olfr421-ps1
1130	Olfr420	0.400415	0.575697	0.401187	1.00193	0.119438	0.279982	0.119709	0.843122	1.32923	0.00879648	0.532609	0.0115743	1.62575	0.955559	0.00434009	0.0132391	0.920565	0.000331745	0.0230565	0	2	1	0	0	1	0	0	0	258302	#87CEEB,black	#B0E0E6,black	#87CEEB,black		Olfr420	chr1	174158722	174159767	1046	+	NM_146305	P16411	MOR105-10	olfactory receptor 420	Olfr420
1131	Spta1	0.601386	1.22507	0.689977	1.14731	0.0922429	0.025722	0.0352531	0.580869	6.1562	5.42257	6.44907	5.62083	6.20252	6.10835	5.08306	5.6972	6.46901	6.42885	5.72199	5.51203	68	73	32	47	99	85	45	50	20739	#B0E0E6,black		#E0FFFF,black		Spta1	chr1	174172776	174248449	8405	+	NM_011465	P21412	AF093576| AI451697| ha| ihj| nmf4| sph| Spna-1| Spna1	spectrin alpha, erythrocytic 1	Spta1
1132	Olfr419	0.492501	0.491012	0.492982	1.00098	0.4238	0.422671	0.424167	0.843375	1.02625	0.00445326	8.38937e-05	0.00585934	1.61986	0	0.00219615	0.00670685	0	0.000167782	0.011695	0	2	0	0	0	0	0	0	0	258710	#87CEEB,black	#87CEEB,black	#87CEEB,black		Olfr419	chr1	174249889	174250976	1088	-	NM_146715	P16295	MOR267-6	olfactory receptor 419	Olfr419
1133	Mptx1	1	1	1	1	1	1	1	1	0	0	0	0	0	0	0	0	0	0	0	0	0	0	0	0	0	0	0	0	66289					Mptx1	chr1	174330518	174332877	803	+	NM_025470	P22413	1810030J14Rik| AV054416| Mptx	mucosal pentraxin 1	Mptx1
1134	Olfr417	1	1	1	1	1	1	1	1	0	0	0	0	0	0	0	0	0	0	0	0	0	0	0	0	0	0	0	0	258238					Olfr417	chr1	174368919	174369848	930	+	NM_207137	P14124	GA_x5J8B7W3B3M-312879-313274| GA_x6K02T2P20D-20787051-20786119| MOR267-11	olfactory receptor 417	Olfr417
1135	Olfr248	1	1	1	1	1	1	1	1	0	0	0	0	0	0	0	0	0	0	0	0	0	0	0	0	0	0	0	0	258709					Olfr248	chr1	174391046	174392055	1010	+	NM_146714	P20963	MOR267-7| Olfr248-ps1| Olfr415	olfactory receptor 248	Olfr248
1136	Olfr414	1.02335	0.677226	0.67994	0.664426	0.964826	0.419382	0.422646	0.422214	0.562374	0.595674	8.3815e-05	0.00585385	0.00588586	0.962961	1.01271	0.00670057	0	0.000167625	0.011684	0	0	1	1	0	0	0	0	0	258756		#E0FFFF,black	#E0FFFF,black	#B0E0E6,black	Olfr414	chr1	174430430	174431384	955	+	NM_146761	P15223	MOR103-10	olfactory receptor 414	Olfr414
1137	Olfr220	1	1	1	1	1	1	1	1	0	0	0	0	0	0	0	0	0	0	0	0	0	0	0	0	0	0	0	0	546747					Olfr220	chr1	174448625	174449602	978	+	NM_207694	P5205	EG546747| MOR103-13P| MOR103-17| Olfr220-ps1| Olfr413-ps1	olfactory receptor 220	Olfr220
1138	Fmn2	1.39862	0.977943	1.36951	0.97919	0.66052	0.963884	0.370471	0.971446	0.557059	1.04106	0.524881	1.01072	0.0172481	0.948979	0.00644151	1.63738	0.90865	0.000492619	1.09365	0.922738	0	1	0	2	1	0	1	1	54418	#FFE4c3,black		#FFE4c3,black		Fmn2	chr1	174501825	174822729	6442	+	NM_019445	P24180	AU024104	formin 2	Fmn2
1139	Grem2	2.54939	1.4407	1.00399	0.393818	0.101867	0.425974	0.700129	0.102331	0.00583108	1.35598	0.532599	0.0115812	0.0116387	0	1.01518	1.63146	0.920549	0.000331942	0.0230702	0	0	0	1	2	1	0	0	0	23893	#FF6347,black	#FFE4c3,black		#87CEEB,black	Grem2	chr1	174833785	174921819	3745	-	NM_011825	P24472	Gremlin2| Prdc	gremlin 2, DAN family BMP antagonist	Grem2
1140	Rgs7	0.950485	0.646894	0.626764	0.659416	0.883222	0.352689	0.331994	0.0209056	5.20632	5.13306	4.57793	4.53232	5.57814	4.70411	5.20326	5.05927	4.56806	4.58772	4.52326	4.54132	44	27	35	30	26	23	19	25	24012		#B0E0E6,black	#B0E0E6,black	#B0E0E6,black	Rgs7	chr1	175059076	175492545	2487	-	NM_001199003	P24698		regulator of G protein signaling 7	Rgs7
1141	Fh1	0.848894	0.673914	0.801596	0.944283	0.0638711	0.0447281	0.0258556	0.253335	12.0094	11.7731	11.44	11.6904	11.9657	12.0518	11.7267	11.818	11.2941	11.5726	11.7135	11.6669	3738	4561	3305	3342	2852	3039	2929	3622	14194		#E0FFFF,black			Fh1	chr1	175601378	175625635	1632	-	NM_010209	P5816	Fh| Fh-1	fumarate hydratase 1	Fh1
1142	Kmo	0.466235	0.589231	0.639986	1.37267	0.205276	0.292556	0.230317	0.507259	2.98467	1.8838	2.22157	2.34078	2.66137	3.24861	1.03777	2.41355	2.6605	1.58761	2.48126	2.18513	5	9	1	4	6	2	4	4	98256	#87CEEB,black	#B0E0E6,black	#B0E0E6,black	#FFE4c3,black	Kmo	chr1	175632193	175660853	2498	+	NM_133809	P21941	AI046660	kynurenine 3-monooxygenase (kynurenine 3-hydroxylase)	Kmo
1143	Opn3	0.967185	1.02785	0.719509	0.743921	0.79542	0.879878	0.144975	0.203709	5.61383	5.5657	5.65346	5.13892	5.70799	5.5131	5.42776	5.69159	5.84769	5.42896	5.32598	4.92393	48	48	41	47	64	42	34	33	13603			#E0FFFF,black	#E0FFFF,black	Opn3	chr1	175662421	175692632	1769	-	NM_010098	P625	Ecpn| ERO	opsin 3	Opn3
1144	Chml	0.772237	1.3509	0.764154	0.989532	0.379137	0.243274	0.375357	0.947437	5.40421	5.03132	5.83813	5.01614	5.09827	5.65648	4.89515	5.15575	5.9383	5.73048	4.84942	5.16558	31	53	28	32	68	52	24	39	12663	#E0FFFF,black	#FFE4c3,black	#E0FFFF,black		Chml	chr1	175682238	175688353	6116	-	NM_021350	P17880	AI450814| E030003F13Rik| REP-2| Rep2	choroideremia-like	Chml
1145	Wdr64	0.770652	0.75112	1.05026	1.36281	0.485249	0.428915	0.935624	0.692425	0.998731	0.622882	0.585846	1.06947	1.04686	0.948943	0.0064534	1.0534	0	1.00132	1.67687	0	1	1	0	1	0	1	2	0	75820	#E0FFFF,black	#E0FFFF,black		#FFE4c3,black	Wdr64	chr1	175698593	175815733	3816	+	NM_029453	P13751	4930415O10Rik| 4930511H01Rik	WD repeat domain 64	Wdr64
1146	Exo1	1.53971	0.500687	1.75246	1.13818	0.387446	0.00738923	0.0306858	0.715499	0.998461	1.62112	0.000440607	1.80784	1.05942	0.93481	2.02013	1.06769	0	0.000881079	1.69856	1.90943	1	1	3	1	0	0	2	3	26909	#FFA07A,black	#B0E0E6,black	#FFA07A,black		Exo1	chr1	175880778	175911396	5506	+	NM_012012	P162	5730442G03Rik| Msa	exonuclease 1	Exo1
1147	Becn2	1.00306	1.92794	3.05529	3.04598	0.724394	0.00446459	0.221312	0.221767	0.00865774	0.0130615	0.955716	1.61997	0.0172638	0	0.00644741	0.0196455	0.908618	1.00132	2.08804	0.922711	0	0	0	0	1	1	3	1	226720		#FFA07A,black	#FF6347,black	#FF6347,black	Becn2	chr1	175920329	175922225	1789	+	NM_001290692	P13141	Beclin-2| Gm104	beclin 2	Becn2
1148	Pld5	0.516655	0.986922	0.864321	1.67292	0.291315	0.980324	0.753441	0.353407	1.56563	0.612902	1.54664	1.35527	1.06166	1.9384	1.02293	0.0379003	0.878379	2.00159	1.70239	0.897248	1	3	1	0	1	3	2	1	319455	#B0E0E6,black			#FFA07A,black	Pld5	chr1	175962306	176275312	3894	-	NM_001195816	P22543	B230365F16Rik	phospholipase D family, member 5	Pld5
1149	Cep170	1.67959	1.73457	1.54069	0.9173	0.163918	0.0777198	0.185343	0.692714	5.18496	5.93307	5.97954	5.80853	4.86082	5.44946	5.70785	6.12783	5.90876	6.047	5.97068	5.62583	26	46	50	64	67	65	54	54	545389	#FFA07A,black	#FFA07A,black	#FFA07A,black		Cep170	chr1	176733653	176807124	6930	-	NM_001099637	P12167	4933426L22Rik| A330004A13Rik| AI195353	centrosomal protein 170	Cep170
1150	Sdccag8	1.24615	1.33056	1.20355	0.965818	0.540477	0.0938157	0.174584	0.909387	7.00244	7.31991	7.41447	7.26974	6.87983	7.11544	6.88176	7.65553	7.49104	7.33362	7.33448	7.20195	109	148	114	186	203	160	140	163	76816		#FFE4c3,black			Sdccag8	chr1	176814660	177020432	2771	+	NM_029756	P24983	2700048G21Rik| 5730470G24Rik| Cccap	serologically defined colon cancer antigen 8	Sdccag8
1151	Hmga2-ps1	0.810085	0.950758	0.831926	1.02696	0.398814	0.239933	0.634988	0.955998	2.69389	2.39003	2.62104	2.42841	2.66468	2.72251	2.03351	2.67568	2.65406	2.58724	1.77648	2.87581	5	6	3	5	6	5	2	7	15365					Hmga2-ps1	chr1	176834624	176836133	1510	-	NR_037996		EG666235| Gm7996| Hmgic-ps1| [y]i-c	high mobility group AT-hook 2, pseudogene 1	Hmga2-ps1
1152	Akt3	0.907625	1.05315	0.879069	0.968538	0.780566	0.85429	0.558925	0.914879	6.73698	6.59715	6.81169	6.55103	6.96521	6.46574	6.16604	6.92864	7.04985	6.52629	6.501	6.59939	116	94	69	112	149	91	78	107	23797					Akt3	chr1	177022115	177248767	4735	-	NM_011785	P7587	AI851531| D930002M15Rik| Nmf350	thymoma viral proto-oncogene 3	Akt3
1153	Zbtb18	0.793809	0.952047	0.843728	1.06289	0.183625	0.356525	0.0602018	0.655917	9.10565	8.77252	9.03476	8.8605	9.16025	9.04891	8.93667	8.58726	9.05256	9.01674	8.87966	8.84109	534	568	477	355	602	516	410	510	30928	#E0FFFF,black				Zbtb18	chr1	177444661	177450764	8782	+	NM_001012330	P24895	RP58| Zfp238| Znf238	zinc finger and BTB domain containing 18	Zbtb18
1154	2310043L19Rik	1.00052	0.999003	1.46674	1.46597	0.724285	0.433904	0.420124	0.420556	0.00148051	0.00223656	4.2112e-05	0.554094	0.00295951	0	0.0011027	0.00336952	0	8.42228e-05	0.00587935	0.950401	0	0	0	0	0	0	0	1	75589			#FFE4c3,black	#FFE4c3,black	2310043L19Rik	chr1	177641542	177642943	698	-	NR_037994			RIKEN cDNA 2310043L19 gene	2310043L19Rik
1155	1700016C15Rik	1	1	1	1	1	1	1	1	0	0	0	0	0	0	0	0	0	0	0	0	0	0	0	0	0	0	0	0	69428					1700016C15Rik	chr1	177729814	177753305	749	+	NM_027077	P8528		RIKEN cDNA 1700016C15 gene	1700016C15Rik
1156	Adss	1.59429	1.30572	1.46064	0.916172	0.171136	0.338307	0.200143	0.471688	5.93407	6.60698	6.31891	6.48067	6.24673	5.53435	6.73501	6.46648	6.27636	6.36024	6.51417	6.44638	70	49	103	81	87	81	79	96	11566	#FFA07A,black	#FFE4c3,black	#FFE4c3,black		Adss	chr1	177763178	177796509	2553	-	NM_007422	P9057	Adss2| AI314886| AS	adenylosuccinate synthetase, non muscle	Adss
1157	Gm16432	1	1	1	1	1	1	1	1	0	0	0	0	0	0	0	0	0	0	0	0	0	0	0	0	0	0	0	0	545391					Gm16432	chr1	177991435	178048291	1663	+	NM_001034899	P6421	EG545391| EG666250	predicted gene 16432	Gm16432
1158	Desi2	0.922749	0.970295	0.994228	1.07746	0.591154	0.590154	0.948773	0.653685	7.06696	6.95097	7.02345	7.0586	7.01554	7.11661	7.12291	6.75572	6.97664	7.06879	6.95102	7.15872	120	148	135	99	142	133	107	158	78825					Desi2	chr1	178187417	178252597	4213	+	NM_024282	P3374	5830417C01Rik| DeSI-2| Fam152a| Pppde1	desumoylating isopeptidase 2	Desi2
1159	Cox20	1.04797	1.36401	1.20791	1.15262	0.637349	0.0397868	0.043595	0.236376	9.38607	9.45367	9.83392	9.65858	9.40801	9.3638	9.56721	9.33042	9.90941	9.75426	9.70812	9.60728	634	707	739	595	1091	861	729	868	66359		#FFE4c3,black			Cox20	chr1	178319153	178322693	448	+	NM_025511	P3518	2310005N03Rik| Fam36a	COX20 Cox2 chaperone	Cox20
1160	Hnrnpu	0.922638	1.05261	1.09789	1.18995	0.467796	0.22773	0.0674346	0.168933	11.1489	11.0327	11.2229	11.2836	11.1867	11.11	10.897	11.1568	11.2019	11.2435	11.2881	11.2791	2178	2374	1859	2113	2675	2419	2181	2768	51810					Hnrnpu	chr1	178328300	178337784	3670	-	NM_016805	P14752	AA408410| AI256620| AL024194| AL024437| AW557595| C86794| hnRNP U| Hnrpu| SAFA| Sp120	heterogeneous nuclear ribonucleoprotein U	Hnrnpu
1161	Efcab2	0.676192	0.744429	0.685022	1.01306	0.109847	0.105967	0.0310687	0.950072	7.60941	7.04491	7.18362	7.06363	7.57116	7.64667	6.77791	7.27014	7.00499	7.34255	6.95321	7.1662	177	214	106	142	145	161	107	159	68226	#E0FFFF,black	#E0FFFF,black	#E0FFFF,black		Efcab2	chr1	178405881	178483249	2538	+	NM_026626	P9531	1700073K01Rik| D830011E08Rik	EF-hand calcium binding domain 2	Efcab2
[truncated: 22,121 more rows]
